# Supplementary material for: Actin-nucleation promoting factor N-WASP influences alpha-synuclein condensates and pathology
Source: Cell Death Dis. 2024 Apr 30;15(4):304. doi: 10.1038/s41419-024-06686-7 (PMC11063037; doi:10.1038/s41419-024-06686-7)
Supplement: Supplementary file 2 — Supplementary table ST1 [file 41419_2024_6686_MOESM2_ESM.xlsx]

## Sheet: Supplementary table ST1-legend
	Supplementary table ST1A. SNCA IP identified by SAINT analysis of HA-tagged human SNCA associated protein complexes. PSMs of at least 3 biological replicates of HA only (control) and human SNCA associated protein complexes were uploaded into CRAPome with the following settings: Organism- H. sapiens, Experiment Type- Single step Epitope tag AP MS and Quantitation type- SPC. Probabilistic SAINT Sco…

## Sheet: ST1A
bait	baitGene	prey	preyGene	Quant (SPC or Intensities)	User Controls (SPC or Intensities)	CRAP Controls (SPC)	Avg. SPC	FCA	FCB	SP	iRef	intAct	iRef-Evidence	intAct-Evidence
SNCA	SNCA	XPNPEP3	XPNPEP3	9	0	-	9	10.5678	10.5678	1	0	0	na	na
SNCA	SNCA	DPYSL2	DPYSL2	5	0	-	5	6.31546	6.31546	1	0	0	na	na
SNCA	SNCA	GSDMA	GSDMA	4	0	-	4	5.25237	5.25237	1	0	0	na	na
SNCA	SNCA	RAB33B	RAB33B	6	0	-	6	7.37855	7.37855	1	0	0	na	na
SNCA	SNCA	GARS1	GARS1	14	1	-	14	7.94128	7.94128	1	0	0	na	na
SNCA	SNCA	PCNP	PCNP	5	0	-	5	6.31546	6.31546	1	0	0	na	na
SNCA	SNCA	DFFB	DFFB	4	0	-	4	5.25237	5.25237	1	0	0	na	na
SNCA	SNCA	PPP2R5C	PPP2R5C	12	0	-	12	13.7571	13.7571	1	0	0	na	na
SNCA	SNCA	NRDC	NRDC	7	0	-	7	8.44165	8.44165	1	0	0	na	na
SNCA	SNCA	RRAGD	RRAGD	10	0	-	10	11.6309	11.6309	1	0	0	na	na
SNCA	SNCA	ACTN2	ACTN2	8	0	-	8	9.50474	9.50474	1	0	0	na	na
SNCA	SNCA	CPE	CPE	5	0	-	5	6.31546	6.31546	1	0	0	na	na
SNCA	SNCA	SBSN	SBSN	9	1	-	9	5.28367	5.28367	1	0	0	na	na
SNCA	SNCA	TUBA3D	TUBA3D	61	0	-	61	65.8486	65.8486	1	0	0	na	na
SNCA	SNCA	PDXK	PDXK	9	0	-	9	10.5678	10.5678	1	0	0	na	na
SNCA	SNCA	USP9Y	USP9Y	20	0	-	20	22.2618	22.2618	1	0	0	na	na
SNCA	SNCA	HSPA1L	HSPA1L	146	0	-	146	156.211	156.211	1	1	1	|| pubmed:26496610 || || || || || || || ||	|| pubmed:26496610 || || || || || || || ||
SNCA	SNCA	VPS26A	VPS26A	4	0	-	4	5.25237	5.25237	1	0	0	na	na
SNCA	SNCA	RAB39B	RAB39B	5	0	-	5	6.31546	6.31546	1	0	0	na	na
SNCA	SNCA	MAK	MAK	4	0	-	4	5.25237	5.25237	1	0	0	na	na
SNCA	SNCA	RGPD6	RGPD6	13	0	-	13	14.8202	14.8202	1	0	0	na	na
SNCA	SNCA	POTEKP	POTEKP	78	0	-	78	83.9212	83.9212	1	0	0	na	na
SNCA	SNCA	TPM1	TPM1	4	0	-	4	5.25237	5.25237	1	0	0	na	na
SNCA	SNCA	RUFY2	RUFY2	13	2	-	13	4.93976	4.93976	1	0	0	na	na
SNCA	SNCA	TRIM23	TRIM23	5	0	-	5	6.31546	6.31546	1	0	0	na	na
SNCA	SNCA	SNCB	SNCB	35	0	-	35	38.2082	38.2082	1	1	1	|| pubmed:11683992 || || || || || || || ||	|| pubmed:11683992 || || || || || || || ||
SNCA	SNCA	DEPDC7	DEPDC7	6	0	-	6	7.37855	7.37855	1	0	0	na	na
SNCA	SNCA	CDK6	CDK6	4	0	-	4	5.25237	5.25237	1	0	0	na	na
SNCA	SNCA	MYH11	MYH11	16	0	-	16	18.0095	18.0095	1	0	0	na	na
SNCA	SNCA	POTEE	POTEE	49	0	-	49	53.0915	53.0915	1	0	0	na	na
SNCA	SNCA	MYH8	MYH8	10	1	-	10	5.81519	5.81519	1	0	0	na	na
SNCA	SNCA	SHMT2	SHMT2	18	5	-	18	3.35569	3.35569	1	0	0	na	na
SNCA	SNCA	SHMT1	SHMT1	10	1	-	10	5.81519	5.81519	1	0	0	na	na
SNCA	SNCA	PUM2	PUM2	6	0	-	6	7.37855	7.37855	1	0	0	na	na
SNCA	SNCA	RASAL2	RASAL2	5	0	-	5	6.31546	6.31546	1	0	0	na	na
SNCA	SNCA	FAHD2A	FAHD2A	4	0	-	4	5.25237	5.25237	1	0	0	na	na
SNCA	SNCA	SULT1A2	SULT1A2	23	0	-	23	25.4511	25.4511	1	0	0	na	na
SNCA	SNCA	RSF1	RSF1	4	0	-	4	5.25237	5.25237	1	0	0	na	na
SNCA	SNCA	YTHDF1	YTHDF1	10	0	-	10	11.6309	11.6309	1	0	0	na	na
SNCA	SNCA	PPP2CA	PPP2CA	4	0	-	4	5.25237	5.25237	1	0	0	na	na
SNCA	SNCA	PCM1	PCM1	7	0	-	7	8.44165	8.44165	1	0	0	na	na
SNCA	SNCA	SNCA	SNCA	231	10	-	231	22.414	22.414	1	1	1	na	na
SNCA	SNCA	CSTF2T	CSTF2T	4	0	-	4	5.25237	5.25237	1	0	0	na	na
SNCA	SNCA	CALU	CALU	11	2	-	11	4.23108	4.23108	1	0	0	na	na
SNCA	SNCA	PYGB	PYGB	11	2	-	11	4.23108	4.23108	1	0	0	na	na
SNCA	SNCA	NEDD4	NEDD4	5	0	-	5	6.31546	6.31546	1	1	1	|| pubmed:21953697|pubmed:24831002 || || || || || || || ||	|| pubmed:21953697|pubmed:24831002 || || || || || || || ||
SNCA	SNCA	H2AC1	H2AC1	8	0	-	8	9.50474	9.50474	1	0	0	na	na
SNCA	SNCA	AGRN	AGRN	11	2	-	11	4.23108	4.23108	1	0	0	na	na
SNCA	SNCA	PYGM	PYGM	6	0	-	6	7.37855	7.37855	1	0	0	na	na
SNCA	SNCA	RAB13	RAB13	5	0	-	5	6.31546	6.31546	1	0	0	na	na
SNCA	SNCA	KIF1B	KIF1B	17	0	-	17	19.0726	19.0726	1	0	0	na	na
SNCA	SNCA	RAB3C	RAB3C	7	0	-	7	8.44165	8.44165	1	0	0	na	na
SNCA	SNCA	KIF5A	KIF5A	18	0	-	18	20.1357	20.1357	1	0	0	na	na
SNCA	SNCA	RRM2B	RRM2B	5	0	-	5	6.31546	6.31546	1	0	0	na	na
SNCA	SNCA	FARSA	FARSA	9	1	-	9	5.28367	5.28367	1	0	0	na	na
SNCA	SNCA	STRBP	STRBP	13	2	-	13	4.93976	4.93976	1	0	0	na	na
SNCA	SNCA	KYAT3	KYAT3	12	0	-	12	13.7571	13.7571	1	0	0	na	na
SNCA	SNCA	MYH1	MYH1	12	0	-	12	13.7571	13.7571	1	0	0	na	na
SNCA	SNCA	MYH4	MYH4	15	0	-	15	16.9464	16.9464	1	0	0	na	na
SNCA	SNCA	MYLPF	MYLPF	6	0	-	6	7.37855	7.37855	1	0	0	na	na
SNCA	SNCA	SEPTIN11	SEPTIN11	14	3	-	14	3.97055	3.97055	1	0	0	na	na
SNCA	SNCA	DARS2	DARS2	11	1	-	11	6.34672	6.34672	1	0	0	na	na
SNCA	SNCA	ERO1A	ERO1A	9	1	-	9	5.28367	5.28367	1	0	0	na	na
SNCA	SNCA	ATIC	ATIC	23	5	-	23	4.24153	4.24153	1	0	0	na	na
SNCA	SNCA	TUBA8	TUBA8	49	0	-	49	53.0915	53.0915	1	0	0	na	na
SNCA	SNCA	CFL2	CFL2	5	0	-	5	6.31546	6.31546	1	0	0	na	na
SNCA	SNCA	PLEKHG4	PLEKHG4	10	1	-	10	5.81519	5.81519	1	0	0	na	na
SNCA	SNCA	DHX8	DHX8	10	2	-	10	3.87674	3.87674	0.99	0	0	na	na
SNCA	SNCA	SMAD1	SMAD1	3	0	-	3	4.18928	4.18928	0.99	0	0	na	na
SNCA	SNCA	LGALS3	LGALS3	3	0	-	3	4.18928	4.18928	0.99	0	0	na	na
SNCA	SNCA	KDM1B	KDM1B	3	0	-	3	4.18928	4.18928	0.99	0	0	na	na
SNCA	SNCA	AKAP17A	AKAP17A	7	1	-	7	4.22063	4.22063	0.99	1	1	|| pubmed:26496610 || || || || || || || ||	|| pubmed:26496610 || || || || || || || ||
SNCA	SNCA	PRKACG	PRKACG	3	0	-	3	4.18928	4.18928	0.99	0	0	na	na
SNCA	SNCA	AASDH	AASDH	3	0	-	3	4.18928	4.18928	0.99	0	0	na	na
SNCA	SNCA	ENO2	ENO2	3	0	-	3	4.18928	4.18928	0.99	0	0	na	na
SNCA	SNCA	ENO3	ENO3	3	0	-	3	4.18928	4.18928	0.99	0	0	na	na
SNCA	SNCA	HBD	HBD	3	0	-	3	4.18928	4.18928	0.99	0	0	na	na
SNCA	SNCA	UBE2D3	UBE2D3	3	0	-	3	4.18928	4.18928	0.99	0	0	na	na
SNCA	SNCA	MGA	MGA	3	0	-	3	4.18928	4.18928	0.99	0	0	na	na
SNCA	SNCA	MOB3B	MOB3B	3	0	-	3	4.18928	4.18928	0.99	0	0	na	na
SNCA	SNCA	LYRM4	LYRM4	3	0	-	3	4.18928	4.18928	0.99	0	0	na	na
SNCA	SNCA	RASGEF1B	RASGEF1B	3	0	-	3	4.18928	4.18928	0.99	0	0	na	na
SNCA	SNCA	BICD2	BICD2	3	0	-	3	4.18928	4.18928	0.99	0	0	na	na
SNCA	SNCA	ACLY	ACLY	60	22	-	60	2.81652	2.81652	0.99	0	0	na	na
SNCA	SNCA	RAB2B	RAB2B	3	0	-	3	4.18928	4.18928	0.99	0	0	na	na
SNCA	SNCA	CLIP3	CLIP3	3	0	-	3	4.18928	4.18928	0.99	0	0	na	na
SNCA	SNCA	SUMO2	SUMO2	3	0	-	3	4.18928	4.18928	0.99	0	0	na	na
SNCA	SNCA	ING4	ING4	3	0	-	3	4.18928	4.18928	0.99	0	0	na	na
SNCA	SNCA	ALDH16A1	ALDH16A1	3	0	-	3	4.18928	4.18928	0.99	0	0	na	na
SNCA	SNCA	TIMP2	TIMP2	3	0	-	3	4.18928	4.18928	0.99	0	0	na	na
SNCA	SNCA	SUSD1	SUSD1	3	0	-	3	4.18928	4.18928	0.99	0	0	na	na
SNCA	SNCA	MYH16	MYH16	3	0	-	3	4.18928	4.18928	0.99	0	0	na	na
SNCA	SNCA	DBNL	DBNL	7	1	-	7	4.22063	4.22063	0.99	0	0	na	na
SNCA	SNCA	GFM1	GFM1	3	0	-	3	4.18928	4.18928	0.99	0	0	na	na
SNCA	SNCA	AARS1	AARS1	15	4	-	15	3.38903	3.38903	0.99	0	0	na	na
SNCA	SNCA	NARS1	NARS1	3	0	-	3	4.18928	4.18928	0.99	0	0	na	na
SNCA	SNCA	ZNF595	ZNF595	3	0	-	3	4.18928	4.18928	0.99	0	0	na	na
SNCA	SNCA	FDFT1	FDFT1	3	0	-	3	4.18928	4.18928	0.99	0	0	na	na
SNCA	SNCA	STARD9	STARD9	3	0	-	3	4.18928	4.18928	0.99	0	0	na	na
SNCA	SNCA	PHB2	PHB2	3	0	-	3	4.18928	4.18928	0.99	1	1	|| pubmed:18614564 || || || || || || || ||	|| pubmed:18614564 || || || || || || || ||
SNCA	SNCA	SNTA1	SNTA1	3	0	-	3	4.18928	4.18928	0.99	0	0	na	na
SNCA	SNCA	STRIP2	STRIP2	3	0	-	3	4.18928	4.18928	0.99	0	0	na	na
SNCA	SNCA	LTF	LTF	3	0	-	3	4.18928	4.18928	0.99	0	0	na	na
SNCA	SNCA	GNB2	GNB2	3	0	-	3	4.18928	4.18928	0.99	1	1	|| pubmed:18614564 || || || || || || || ||	|| pubmed:18614564 || || || || || || || ||
SNCA	SNCA	NPEPPS	NPEPPS	3	0	-	3	4.18928	4.18928	0.99	0	0	na	na
SNCA	SNCA	WARS1	WARS1	10	2	-	10	3.87674	3.87674	0.99	0	0	na	na
SNCA	SNCA	PRPF38B	PRPF38B	3	0	-	3	4.18928	4.18928	0.99	0	0	na	na
SNCA	SNCA	SARM1	SARM1	3	0	-	3	4.18928	4.18928	0.99	0	0	na	na
SNCA	SNCA	SPATA2	SPATA2	3	0	-	3	4.18928	4.18928	0.99	0	0	na	na
SNCA	SNCA	RDX	RDX	3	0	-	3	4.18928	4.18928	0.99	0	0	na	na
SNCA	SNCA	CDADC1	CDADC1	3	0	-	3	4.18928	4.18928	0.99	0	0	na	na
SNCA	SNCA	USP4	USP4	3	0	-	3	4.18928	4.18928	0.99	0	0	na	na
SNCA	SNCA	MYL1	MYL1	3	0	-	3	4.18928	4.18928	0.99	0	0	na	na
SNCA	SNCA	TMOD1	TMOD1	3	0	-	3	4.18928	4.18928	0.99	0	0	na	na
SNCA	SNCA	ATG2A	ATG2A	14	4	-	14	3.17643	3.17643	0.98	0	0	na	na
SNCA	SNCA	HSD17B10	HSD17B10	9	2	-	9	3.52239	3.52239	0.98	0	0	na	na
SNCA	SNCA	PRPF4B	PRPF4B	6	1	-	6	3.68911	3.68911	0.97	0	0	na	na
SNCA	SNCA	IMPDH2	IMPDH2	6	1	-	6	3.68911	3.68911	0.97	0	0	na	na
SNCA	SNCA	NACA	NACA	6	1	-	6	3.68911	3.68911	0.97	0	0	na	na
SNCA	SNCA	USP15	USP15	6	1	-	6	3.68911	3.68911	0.97	0	0	na	na
SNCA	SNCA	OGT	OGT	6	1	-	6	3.68911	3.68911	0.97	0	0	na	na
SNCA	SNCA	OAT	OAT	6	1	-	6	3.68911	3.68911	0.97	0	0	na	na
SNCA	SNCA	MAP7	MAP7	6	1	-	6	3.68911	3.68911	0.97	0	0	na	na
SNCA	SNCA	PPM1G	PPM1G	6	1	-	6	3.68911	3.68911	0.97	0	0	na	na
SNCA	SNCA	SEC14L1	SEC14L1	6	1	-	6	3.68911	3.68911	0.97	0	0	na	na
SNCA	SNCA	RPS5	RPS5	6	1	-	6	3.68911	3.68911	0.97	0	0	na	na
SNCA	SNCA	FLT4	FLT4	16	5	-	16	3.00135	3.00135	0.97	0	0	na	na
SNCA	SNCA	PITRM1	PITRM1	6	1	-	6	3.68911	3.68911	0.97	0	0	na	na
SNCA	SNCA	RIC1	RIC1	6	1	-	6	3.68911	3.68911	0.97	0	0	na	na
SNCA	SNCA	DHX38	DHX38	6	1	-	6	3.68911	3.68911	0.97	0	0	na	na
SNCA	SNCA	CBL	CBL	6	1	-	6	3.68911	3.68911	0.97	0	0	na	na
SNCA	SNCA	UBE2Q2	UBE2Q2	2	0	-	2	3.12618	3.12618	0.96	0	0	na	na
SNCA	SNCA	XPNPEP1	XPNPEP1	2	0	-	2	3.12618	3.12618	0.96	0	0	na	na
SNCA	SNCA	TARS3	TARS3	2	0	-	2	3.12618	3.12618	0.96	0	0	na	na
SNCA	SNCA	IGFBP2	IGFBP2	2	0	-	2	3.12618	3.12618	0.96	0	0	na	na
SNCA	SNCA	MYO1A	MYO1A	2	0	-	2	3.12618	3.12618	0.96	0	0	na	na
SNCA	SNCA	CEP128	CEP128	2	0	-	2	3.12618	3.12618	0.96	0	0	na	na
SNCA	SNCA	DDIT3	DDIT3	2	0	-	2	3.12618	3.12618	0.96	0	0	na	na
SNCA	SNCA	GOLGA8Q	GOLGA8Q	2	0	-	2	3.12618	3.12618	0.96	0	0	na	na
SNCA	SNCA	ADH5	ADH5	2	0	-	2	3.12618	3.12618	0.96	0	0	na	na
SNCA	SNCA	OGDH	OGDH	2	0	-	2	3.12618	3.12618	0.96	0	0	na	na
SNCA	SNCA	CCL20	CCL20	2	0	-	2	3.12618	3.12618	0.96	0	0	na	na
SNCA	SNCA	PPP3CA	PPP3CA	2	0	-	2	3.12618	3.12618	0.96	0	0	na	na
SNCA	SNCA	FBXO11	FBXO11	2	0	-	2	3.12618	3.12618	0.96	0	0	na	na
SNCA	SNCA	AGFG2	AGFG2	2	0	-	2	3.12618	3.12618	0.96	0	0	na	na
SNCA	SNCA	MACROH2A1	MACROH2A1	2	0	-	2	3.12618	3.12618	0.96	0	0	na	na
SNCA	SNCA	SEPTIN6	SEPTIN6	2	0	-	2	3.12618	3.12618	0.96	0	0	na	na
SNCA	SNCA	NAPB	NAPB	2	0	-	2	3.12618	3.12618	0.96	0	0	na	na
SNCA	SNCA	DNAI1	DNAI1	2	0	-	2	3.12618	3.12618	0.96	0	0	na	na
SNCA	SNCA	HBE1	HBE1	2	0	-	2	3.12618	3.12618	0.96	0	0	na	na
SNCA	SNCA	HINT2	HINT2	2	0	-	2	3.12618	3.12618	0.96	0	0	na	na
SNCA	SNCA	PTTG1	PTTG1	2	0	-	2	3.12618	3.12618	0.96	0	0	na	na
SNCA	SNCA	CBWD2	CBWD2	2	0	-	2	3.12618	3.12618	0.96	0	0	na	na
SNCA	SNCA	HPCAL4	HPCAL4	2	0	-	2	3.12618	3.12618	0.96	0	0	na	na
SNCA	SNCA	ASTN2	ASTN2	2	0	-	2	3.12618	3.12618	0.96	0	0	na	na
SNCA	SNCA	TBP	TBP	2	0	-	2	3.12618	3.12618	0.96	0	0	na	na
SNCA	SNCA	SLX4	SLX4	2	0	-	2	3.12618	3.12618	0.96	0	0	na	na
SNCA	SNCA	KIF27	KIF27	2	0	-	2	3.12618	3.12618	0.96	0	0	na	na
SNCA	SNCA	DDX60	DDX60	2	0	-	2	3.12618	3.12618	0.96	0	0	na	na
SNCA	SNCA	PCGF2	PCGF2	2	0	-	2	3.12618	3.12618	0.96	0	0	na	na
SNCA	SNCA	PTPRJ	PTPRJ	2	0	-	2	3.12618	3.12618	0.96	0	0	na	na
SNCA	SNCA	N6AMT1	N6AMT1	2	0	-	2	3.12618	3.12618	0.96	0	0	na	na
SNCA	SNCA	ZGRF1	ZGRF1	2	0	-	2	3.12618	3.12618	0.96	0	0	na	na
SNCA	SNCA	CR2	CR2	2	0	-	2	3.12618	3.12618	0.96	0	0	na	na
SNCA	SNCA	EFCAB13	EFCAB13	2	0	-	2	3.12618	3.12618	0.96	0	0	na	na
SNCA	SNCA	WDR18	WDR18	2	0	-	2	3.12618	3.12618	0.96	0	0	na	na
SNCA	SNCA	TAF9	TAF9	2	0	-	2	3.12618	3.12618	0.96	0	0	na	na
SNCA	SNCA	POMT1	POMT1	2	0	-	2	3.12618	3.12618	0.96	0	0	na	na
SNCA	SNCA	TPMT	TPMT	2	0	-	2	3.12618	3.12618	0.96	0	0	na	na
SNCA	SNCA	PPAT	PPAT	2	0	-	2	3.12618	3.12618	0.96	0	0	na	na
SNCA	SNCA	RPS6KC1	RPS6KC1	2	0	-	2	3.12618	3.12618	0.96	0	0	na	na
SNCA	SNCA	CAMK1D	CAMK1D	2	0	-	2	3.12618	3.12618	0.96	0	0	na	na
SNCA	SNCA	INA	INA	2	0	-	2	3.12618	3.12618	0.96	1	1	|| pubmed:18614564 || || || || || || || ||	|| pubmed:18614564 || || || || || || || ||
SNCA	SNCA	KNSTRN	KNSTRN	2	0	-	2	3.12618	3.12618	0.96	0	0	na	na
SNCA	SNCA	CTSH	CTSH	2	0	-	2	3.12618	3.12618	0.96	0	0	na	na
SNCA	SNCA	BRSK1	BRSK1	2	0	-	2	3.12618	3.12618	0.96	1	1	|| pubmed:18614564 || || || || || || || ||	|| pubmed:18614564 || || || || || || || ||
SNCA	SNCA	MYO15A	MYO15A	2	0	-	2	3.12618	3.12618	0.96	0	0	na	na
SNCA	SNCA	ZNF217	ZNF217	2	0	-	2	3.12618	3.12618	0.96	0	0	na	na
SNCA	SNCA	ECI1	ECI1	2	0	-	2	3.12618	3.12618	0.96	0	0	na	na
SNCA	SNCA	ADGRF4	ADGRF4	2	0	-	2	3.12618	3.12618	0.96	0	0	na	na
SNCA	SNCA	SPRTN	SPRTN	2	0	-	2	3.12618	3.12618	0.96	0	0	na	na
SNCA	SNCA	GSTA4	GSTA4	2	0	-	2	3.12618	3.12618	0.96	0	0	na	na
SNCA	SNCA	MTERF3	MTERF3	2	0	-	2	3.12618	3.12618	0.96	0	0	na	na
SNCA	SNCA	TRAPPC2B	TRAPPC2B	2	0	-	2	3.12618	3.12618	0.96	0	0	na	na
SNCA	SNCA	USP32	USP32	2	0	-	2	3.12618	3.12618	0.96	0	0	na	na
SNCA	SNCA	PPID	PPID	2	0	-	2	3.12618	3.12618	0.96	0	0	na	na
SNCA	SNCA	WASF3	WASF3	2	0	-	2	3.12618	3.12618	0.96	0	0	na	na
SNCA	SNCA	SPECC1L	SPECC1L	2	0	-	2	3.12618	3.12618	0.96	0	0	na	na
SNCA	SNCA	A2ML1	A2ML1	2	0	-	2	3.12618	3.12618	0.96	0	0	na	na
SNCA	SNCA	FBXW10B	FBXW10B	2	0	-	2	3.12618	3.12618	0.96	0	0	na	na
SNCA	SNCA	CRACR2A	CRACR2A	2	0	-	2	3.12618	3.12618	0.96	0	0	na	na
SNCA	SNCA	KIAA0825	KIAA0825	2	0	-	2	3.12618	3.12618	0.96	0	0	na	na
SNCA	SNCA	HK2	HK2	2	0	-	2	3.12618	3.12618	0.96	0	0	na	na
SNCA	SNCA	PRH1; PRH2	PRH1; PRH2	2	0	-	2	3.12618	3.12618	0.96	0	0	na	na
SNCA	SNCA	ORC1	ORC1	2	0	-	2	3.12618	3.12618	0.96	0	0	na	na
SNCA	SNCA	KDM2A	KDM2A	2	0	-	2	3.12618	3.12618	0.96	0	0	na	na
SNCA	SNCA	TRAPPC9	TRAPPC9	2	0	-	2	3.12618	3.12618	0.96	0	0	na	na
SNCA	SNCA	PAX3	PAX3	2	0	-	2	3.12618	3.12618	0.96	0	0	na	na
SNCA	SNCA	AGBL4	AGBL4	2	0	-	2	3.12618	3.12618	0.96	0	0	na	na
SNCA	SNCA	CCN6	CCN6	2	0	-	2	3.12618	3.12618	0.96	0	0	na	na
SNCA	SNCA	IGKV2-40	IGKV2-40	2	0	-	2	3.12618	3.12618	0.96	0	0	na	na
SNCA	SNCA	DCUN1D1	DCUN1D1	2	0	-	2	3.12618	3.12618	0.96	0	0	na	na
SNCA	SNCA	GRIK4	GRIK4	2	0	-	2	3.12618	3.12618	0.96	0	0	na	na
SNCA	SNCA	MSH5	MSH5	2	0	-	2	3.12618	3.12618	0.96	0	0	na	na
SNCA	SNCA	GFOD2	GFOD2	2	0	-	2	3.12618	3.12618	0.96	0	0	na	na
SNCA	SNCA	H2BC20P	H2BC20P	2	0	-	2	3.12618	3.12618	0.96	0	0	na	na
SNCA	SNCA	ZBTB40	ZBTB40	2	0	-	2	3.12618	3.12618	0.96	0	0	na	na
SNCA	SNCA	CCDC186	CCDC186	2	0	-	2	3.12618	3.12618	0.96	0	0	na	na
SNCA	SNCA	LMOD1	LMOD1	2	0	-	2	3.12618	3.12618	0.96	0	0	na	na
SNCA	SNCA	RRAD	RRAD	2	0	-	2	3.12618	3.12618	0.96	0	0	na	na
SNCA	SNCA	CASP5	CASP5	2	0	-	2	3.12618	3.12618	0.96	0	0	na	na
SNCA	SNCA	EFEMP1	EFEMP1	2	0	-	2	3.12618	3.12618	0.96	0	0	na	na
SNCA	SNCA	SH2D5	SH2D5	2	0	-	2	3.12618	3.12618	0.96	0	0	na	na
SNCA	SNCA	SMS	SMS	2	0	-	2	3.12618	3.12618	0.96	0	0	na	na
SNCA	SNCA	VSIG8	VSIG8	2	0	-	2	3.12618	3.12618	0.96	0	0	na	na
SNCA	SNCA	KIF17	KIF17	2	0	-	2	3.12618	3.12618	0.96	0	0	na	na
SNCA	SNCA	PITPNM1	PITPNM1	2	0	-	2	3.12618	3.12618	0.96	0	0	na	na
SNCA	SNCA	TADA3	TADA3	2	0	-	2	3.12618	3.12618	0.96	0	0	na	na
SNCA	SNCA	APOA4	APOA4	2	0	-	2	3.12618	3.12618	0.96	0	0	na	na
SNCA	SNCA	IQSEC3	IQSEC3	2	0	-	2	3.12618	3.12618	0.96	0	0	na	na
SNCA	SNCA	SESN1	SESN1	2	0	-	2	3.12618	3.12618	0.96	0	0	na	na
SNCA	SNCA	SHROOM3	SHROOM3	2	0	-	2	3.12618	3.12618	0.96	0	0	na	na
SNCA	SNCA	PRMT3	PRMT3	2	0	-	2	3.12618	3.12618	0.96	0	0	na	na
SNCA	SNCA	NFE2	NFE2	2	0	-	2	3.12618	3.12618	0.96	0	0	na	na
SNCA	SNCA	SCRN2	SCRN2	2	0	-	2	3.12618	3.12618	0.96	0	0	na	na
SNCA	SNCA	ACAD8	ACAD8	2	0	-	2	3.12618	3.12618	0.96	0	0	na	na
SNCA	SNCA	VAT1L	VAT1L	2	0	-	2	3.12618	3.12618	0.96	0	0	na	na
SNCA	SNCA	PIEZO2	PIEZO2	2	0	-	2	3.12618	3.12618	0.96	0	0	na	na
SNCA	SNCA	RCN1	RCN1	2	0	-	2	3.12618	3.12618	0.96	0	0	na	na
SNCA	SNCA	KLHL41	KLHL41	2	0	-	2	3.12618	3.12618	0.96	0	0	na	na
SNCA	SNCA	NR2F2	NR2F2	2	0	-	2	3.12618	3.12618	0.96	0	0	na	na
SNCA	SNCA	CCNL1	CCNL1	2	0	-	2	3.12618	3.12618	0.96	0	0	na	na
SNCA	SNCA	ECHS1	ECHS1	2	0	-	2	3.12618	3.12618	0.96	0	0	na	na
SNCA	SNCA	SET	SET	2	0	-	2	3.12618	3.12618	0.96	0	0	na	na
SNCA	SNCA	MAP3K5	MAP3K5	2	0	-	2	3.12618	3.12618	0.96	0	0	na	na
SNCA	SNCA	LORICRIN	LORICRIN	2	0	-	2	3.12618	3.12618	0.96	0	0	na	na
SNCA	SNCA	MAST2	MAST2	2	0	-	2	3.12618	3.12618	0.96	0	0	na	na
SNCA	SNCA	FAM83E	FAM83E	2	0	-	2	3.12618	3.12618	0.96	0	0	na	na
SNCA	SNCA	MPHOSPH9	MPHOSPH9	2	0	-	2	3.12618	3.12618	0.96	0	0	na	na
SNCA	SNCA	CNDP2	CNDP2	2	0	-	2	3.12618	3.12618	0.96	0	0	na	na
SNCA	SNCA	QSOX1	QSOX1	2	0	-	2	3.12618	3.12618	0.96	0	0	na	na
SNCA	SNCA	VWA5B2	VWA5B2	2	0	-	2	3.12618	3.12618	0.96	0	0	na	na
SNCA	SNCA	AP3M2	AP3M2	2	0	-	2	3.12618	3.12618	0.96	0	0	na	na
SNCA	SNCA	MYH2	MYH2	2	0	-	2	3.12618	3.12618	0.96	0	0	na	na
SNCA	SNCA	MYH7	MYH7	2	0	-	2	3.12618	3.12618	0.96	0	0	na	na
SNCA	SNCA	RBM33	RBM33	2	0	-	2	3.12618	3.12618	0.96	0	0	na	na
SNCA	SNCA	GRK3	GRK3	2	0	-	2	3.12618	3.12618	0.96	0	0	na	na
SNCA	SNCA	ZDHHC11B	ZDHHC11B	2	0	-	2	3.12618	3.12618	0.96	0	0	na	na
SNCA	SNCA	DCHS1	DCHS1	2	0	-	2	3.12618	3.12618	0.96	0	0	na	na
SNCA	SNCA	BTN3A2	BTN3A2	2	0	-	2	3.12618	3.12618	0.96	0	0	na	na
SNCA	SNCA	STEAP2	STEAP2	2	0	-	2	3.12618	3.12618	0.96	0	0	na	na
SNCA	SNCA	PANK1	PANK1	2	0	-	2	3.12618	3.12618	0.96	0	0	na	na
SNCA	SNCA	MVP	MVP	2	0	-	2	3.12618	3.12618	0.96	0	0	na	na
SNCA	SNCA	MVD	MVD	2	0	-	2	3.12618	3.12618	0.96	0	0	na	na
SNCA	SNCA	PLEKHG4B	PLEKHG4B	2	0	-	2	3.12618	3.12618	0.96	0	0	na	na
SNCA	SNCA	PLBD1	PLBD1	2	0	-	2	3.12618	3.12618	0.96	0	0	na	na
SNCA	SNCA	CST4	CST4	2	0	-	2	3.12618	3.12618	0.96	0	0	na	na
SNCA	SNCA	PTPA	PTPA	2	0	-	2	3.12618	3.12618	0.96	0	0	na	na
SNCA	SNCA	NMT1	NMT1	2	0	-	2	3.12618	3.12618	0.96	0	0	na	na
SNCA	SNCA	RYR2	RYR2	2	0	-	2	3.12618	3.12618	0.96	0	0	na	na
SNCA	SNCA	CD2AP	CD2AP	2	0	-	2	3.12618	3.12618	0.96	0	0	na	na
SNCA	SNCA	KDM5B	KDM5B	2	0	-	2	3.12618	3.12618	0.96	0	0	na	na
SNCA	SNCA	SLC13A1	SLC13A1	2	0	-	2	3.12618	3.12618	0.96	0	0	na	na
SNCA	SNCA	TCEAL2	TCEAL2	2	0	-	2	3.12618	3.12618	0.96	0	0	na	na
SNCA	SNCA	G6PD	G6PD	8	2	-	8	3.16805	3.16805	0.94	0	0	na	na
SNCA	SNCA	UBA2	UBA2	13	4	-	13	2.96382	2.96382	0.94	0	0	na	na
SNCA	SNCA	AHCYL1	AHCYL1	18	6	-	18	2.8763	2.8763	0.94	0	0	na	na
SNCA	SNCA	CBR1	CBR1	8	2	-	8	3.16805	3.16805	0.94	0	0	na	na
SNCA	SNCA	PRPSAP1	PRPSAP1	8	2	-	8	3.16805	3.16805	0.94	0	0	na	na
SNCA	SNCA	GOLPH3L	GOLPH3L	5	1	-	5	3.15759	3.15759	0.9	0	0	na	na
SNCA	SNCA	QPRT	QPRT	5	1	-	5	3.15759	3.15759	0.9	0	0	na	na
SNCA	SNCA	PMPCB	PMPCB	5	1	-	5	3.15759	3.15759	0.9	0	0	na	na
SNCA	SNCA	POLDIP2	POLDIP2	5	1	-	5	3.15759	3.15759	0.9	0	0	na	na
SNCA	SNCA	CSDE1	CSDE1	5	1	-	5	3.15759	3.15759	0.9	0	0	na	na
SNCA	SNCA	PROS1	PROS1	5	1	-	5	3.15759	3.15759	0.9	0	0	na	na
SNCA	SNCA	VRK2	VRK2	5	1	-	5	3.15759	3.15759	0.9	0	0	na	na
SNCA	SNCA	HECTD3	HECTD3	5	1	-	5	3.15759	3.15759	0.9	0	0	na	na
SNCA	SNCA	EML2	EML2	5	1	-	5	3.15759	3.15759	0.9	0	0	na	na
SNCA	SNCA	TK1	TK1	5	1	-	5	3.15759	3.15759	0.9	0	0	na	na
SNCA	SNCA	ARPC3	ARPC3	5	1	-	5	3.15759	3.15759	0.9	0	0	na	na
SNCA	SNCA	DIDO1	DIDO1	5	1	-	5	3.15759	3.15759	0.9	0	0	na	na
SNCA	SNCA	ATP6V1C1	ATP6V1C1	5	1	-	5	3.15759	3.15759	0.9	0	0	na	na
SNCA	SNCA	CAST	CAST	5	1	-	5	3.15759	3.15759	0.9	0	0	na	na
SNCA	SNCA	GYG2	GYG2	5	1	-	5	3.15759	3.15759	0.9	0	0	na	na
SNCA	SNCA	DDX52	DDX52	5	1	-	5	3.15759	3.15759	0.9	0	0	na	na
SNCA	SNCA	PRDX3	PRDX3	15	5	-	15	2.82418	2.82418	0.9	1	1	|| pubmed:26496610 || || || || || || || ||	|| pubmed:26496610 || || || || || || || ||
SNCA	SNCA	ADSS2	ADSS2	5	1	-	5	3.15759	3.15759	0.9	0	0	na	na
SNCA	SNCA	TOP2A	TOP2A	5	1	-	5	3.15759	3.15759	0.9	0	0	na	na
SNCA	SNCA	SUPT6H	SUPT6H	15	5	-	15	2.82418	2.82418	0.9	0	0	na	na
SNCA	SNCA	HDAC6	HDAC6	5	1	-	5	3.15759	3.15759	0.9	0	0	na	na
SNCA	SNCA	TRAPPC12	TRAPPC12	5	1	-	5	3.15759	3.15759	0.9	0	0	na	na
SNCA	SNCA	RHEB	RHEB	10	3	-	10	2.90753	2.90753	0.9	0	0	na	na
SNCA	SNCA	CSNK2A2	CSNK2A2	5	1	-	5	3.15759	3.15759	0.9	0	0	na	na
SNCA	SNCA	AK1	AK1	7	2	-	7	2.81371	2.81371	0.84	0	0	na	na
SNCA	SNCA	CMPK1	CMPK1	7	2	-	7	2.81371	2.81371	0.84	0	0	na	na
SNCA	SNCA	SMG6	SMG6	7	2	-	7	2.81371	2.81371	0.84	0	0	na	na
SNCA	SNCA	GJB5	GJB5	7	2	-	7	2.81371	2.81371	0.84	0	0	na	na
SNCA	SNCA	VPS35	VPS35	7	2	-	7	2.81371	2.81371	0.84	0	0	na	na
SNCA	SNCA	EEF1B2	EEF1B2	7	2	-	7	2.81371	2.81371	0.84	0	0	na	na
SNCA	SNCA	DHX36	DHX36	7	2	-	7	2.81371	2.81371	0.84	0	0	na	na
SNCA	SNCA	GFPT1	GFPT1	12	4	-	12	2.75122	2.75122	0.83	0	0	na	na
SNCA	SNCA	PLCG1	PLCG1	12	4	-	12	2.75122	2.75122	0.83	0	0	na	na
SNCA	SNCA	ATP2A2	ATP2A2	4	1	-	4	2.62606	2.62606	0.75	0	0	na	na
SNCA	SNCA	VPS13D	VPS13D	4	1	-	4	2.62606	2.62606	0.75	0	0	na	na
SNCA	SNCA	NOL7	NOL7	4	1	-	4	2.62606	2.62606	0.75	0	0	na	na
SNCA	SNCA	APOB	APOB	4	1	-	4	2.62606	2.62606	0.75	0	0	na	na
SNCA	SNCA	FUS	FUS	4	1	-	4	2.62606	2.62606	0.75	0	0	na	na
SNCA	SNCA	RAPGEF2	RAPGEF2	4	1	-	4	2.62606	2.62606	0.75	0	0	na	na
SNCA	SNCA	CLIP1	CLIP1	4	1	-	4	2.62606	2.62606	0.75	0	0	na	na
SNCA	SNCA	RABL6	RABL6	4	1	-	4	2.62606	2.62606	0.75	0	0	na	na
SNCA	SNCA	ISYNA1	ISYNA1	4	1	-	4	2.62606	2.62606	0.75	0	0	na	na
SNCA	SNCA	AFF4	AFF4	4	1	-	4	2.62606	2.62606	0.75	0	0	na	na
SNCA	SNCA	COCH	COCH	4	1	-	4	2.62606	2.62606	0.75	0	0	na	na
SNCA	SNCA	OTUD6B	OTUD6B	4	1	-	4	2.62606	2.62606	0.75	0	0	na	na
SNCA	SNCA	COMMD10	COMMD10	4	1	-	4	2.62606	2.62606	0.75	0	0	na	na
SNCA	SNCA	CORO1A	CORO1A	4	1	-	4	2.62606	2.62606	0.75	0	0	na	na
SNCA	SNCA	WASF1	WASF1	4	1	-	4	2.62606	2.62606	0.75	0	0	na	na
SNCA	SNCA	CNN2	CNN2	4	1	-	4	2.62606	2.62606	0.75	0	0	na	na
SNCA	SNCA	CGA	CGA	4	1	-	4	2.62606	2.62606	0.75	0	0	na	na
SNCA	SNCA	PSMA6	PSMA6	4	1	-	4	2.62606	2.62606	0.75	0	0	na	na
SNCA	SNCA	KIFAP3	KIFAP3	4	1	-	4	2.62606	2.62606	0.75	0	0	na	na
SNCA	SNCA	RPS24	RPS24	4	1	-	4	2.62606	2.62606	0.75	0	0	na	na
SNCA	SNCA	SLC25A6	SLC25A6	4	1	-	4	2.62606	2.62606	0.75	0	0	na	na
SNCA	SNCA	PDIA3	PDIA3	4	1	-	4	2.62606	2.62606	0.75	0	0	na	na
SNCA	SNCA	RPS6KB1	RPS6KB1	4	1	-	4	2.62606	2.62606	0.75	0	0	na	na
SNCA	SNCA	LOC102724023	LOC102724023	4	1	-	4	2.62606	2.62606	0.75	0	0	na	na
SNCA	SNCA	HOOK2	HOOK2	4	1	-	4	2.62606	2.62606	0.75	0	0	na	na
SNCA	SNCA	LRMDA	LRMDA	4	1	-	4	2.62606	2.62606	0.75	0	0	na	na
SNCA	SNCA	PLCG2	PLCG2	4	1	-	4	2.62606	2.62606	0.75	0	0	na	na
SNCA	SNCA	ARHGAP45	ARHGAP45	4	1	-	4	2.62606	2.62606	0.75	0	0	na	na
SNCA	SNCA	AGTRAP	AGTRAP	4	1	-	4	2.62606	2.62606	0.75	0	0	na	na
SNCA	SNCA	NUDT16L1	NUDT16L1	9	3	-	9	2.64178	2.64178	0.74	0	0	na	na
SNCA	SNCA	DCPS	DCPS	9	3	-	9	2.64178	2.64178	0.74	0	0	na	na
SNCA	SNCA	UBE2V2	UBE2V2	9	3	-	9	2.64178	2.64178	0.74	0	0	na	na
SNCA	SNCA	IGF2R	IGF2R	6	2	-	6	2.45937	2.45937	0.62	0	0	na	na
SNCA	SNCA	TUBE1	TUBE1	6	2	-	6	2.45937	2.45937	0.62	0	0	na	na
SNCA	SNCA	EPB41L3	EPB41L3	6	2	-	6	2.45937	2.45937	0.62	0	0	na	na
SNCA	SNCA	CRABP2	CRABP2	6	2	-	6	2.45937	2.45937	0.62	0	0	na	na
SNCA	SNCA	KIF2A	KIF2A	6	2	-	6	2.45937	2.45937	0.62	0	0	na	na
SNCA	SNCA	HPRT1	HPRT1	6	2	-	6	2.45937	2.45937	0.62	1	1	|| pubmed:22863883 || || || || || || || ||	|| pubmed:22863883 || || || || || || || ||
SNCA	SNCA	TGM3	TGM3	6	2	-	6	2.45937	2.45937	0.62	0	0	na	na
SNCA	SNCA	CLUH	CLUH	6	2	-	6	2.45937	2.45937	0.62	0	0	na	na
SNCA	SNCA	ACO1	ACO1	6	2	-	6	2.45937	2.45937	0.62	0	0	na	na
SNCA	SNCA	POLR1E	POLR1E	6	2	-	6	2.45937	2.45937	0.62	0	0	na	na
SNCA	SNCA	SNU13	SNU13	6	2	-	6	2.45937	2.45937	0.62	0	0	na	na
SNCA	SNCA	TRAPPC11	TRAPPC11	6	2	-	6	2.45937	2.45937	0.62	0	0	na	na
SNCA	SNCA	TTC12	TTC12	11	4	-	11	2.53862	2.53862	0.59	0	0	na	na
SNCA	SNCA	EVI5	EVI5	3	1	-	3	2.09454	2.09454	0.48	0	0	na	na
SNCA	SNCA	MACROD1	MACROD1	3	1	-	3	2.09454	2.09454	0.48	0	0	na	na
SNCA	SNCA	AKAP1	AKAP1	3	1	-	3	2.09454	2.09454	0.48	0	0	na	na
SNCA	SNCA	ATPAF2	ATPAF2	3	1	-	3	2.09454	2.09454	0.48	0	0	na	na
SNCA	SNCA	PTCD1	PTCD1	3	1	-	3	2.09454	2.09454	0.48	0	0	na	na
SNCA	SNCA	UBE2G1	UBE2G1	3	1	-	3	2.09454	2.09454	0.48	0	0	na	na
SNCA	SNCA	RNF2	RNF2	3	1	-	3	2.09454	2.09454	0.48	0	0	na	na
SNCA	SNCA	RECQL	RECQL	3	1	-	3	2.09454	2.09454	0.48	0	0	na	na
SNCA	SNCA	ARMH3	ARMH3	3	1	-	3	2.09454	2.09454	0.48	0	0	na	na
SNCA	SNCA	LARP4B	LARP4B	3	1	-	3	2.09454	2.09454	0.48	0	0	na	na
SNCA	SNCA	LMNB1	LMNB1	3	1	-	3	2.09454	2.09454	0.48	0	0	na	na
SNCA	SNCA	CPSF7	CPSF7	3	1	-	3	2.09454	2.09454	0.48	0	0	na	na
SNCA	SNCA	ISOC1	ISOC1	3	1	-	3	2.09454	2.09454	0.48	0	0	na	na
SNCA	SNCA	TAF6	TAF6	3	1	-	3	2.09454	2.09454	0.48	0	0	na	na
SNCA	SNCA	AGPS	AGPS	3	1	-	3	2.09454	2.09454	0.48	0	0	na	na
SNCA	SNCA	PDCD2	PDCD2	3	1	-	3	2.09454	2.09454	0.48	0	0	na	na
SNCA	SNCA	ETNK1	ETNK1	3	1	-	3	2.09454	2.09454	0.48	0	0	na	na
SNCA	SNCA	PPP2R3B	PPP2R3B	3	1	-	3	2.09454	2.09454	0.48	0	0	na	na
SNCA	SNCA	PA2G4	PA2G4	3	1	-	3	2.09454	2.09454	0.48	0	0	na	na
SNCA	SNCA	EXOSC9	EXOSC9	3	1	-	3	2.09454	2.09454	0.48	0	0	na	na
SNCA	SNCA	HNRNPA0	HNRNPA0	3	1	-	3	2.09454	2.09454	0.48	0	0	na	na
SNCA	SNCA	ERP29	ERP29	3	1	-	3	2.09454	2.09454	0.48	0	0	na	na
SNCA	SNCA	UBA3	UBA3	3	1	-	3	2.09454	2.09454	0.48	0	0	na	na
SNCA	SNCA	MAEA	MAEA	3	1	-	3	2.09454	2.09454	0.48	0	0	na	na
SNCA	SNCA	XIRP1	XIRP1	3	1	-	3	2.09454	2.09454	0.48	0	0	na	na
SNCA	SNCA	TCAF1	TCAF1	3	1	-	3	2.09454	2.09454	0.48	0	0	na	na
SNCA	SNCA	CAT	CAT	3	1	-	3	2.09454	2.09454	0.48	0	0	na	na
SNCA	SNCA	CORO1B	CORO1B	3	1	-	3	2.09454	2.09454	0.48	0	0	na	na
SNCA	SNCA	CDSN	CDSN	3	1	-	3	2.09454	2.09454	0.48	0	0	na	na
SNCA	SNCA	PIK3R2	PIK3R2	3	1	-	3	2.09454	2.09454	0.48	0	0	na	na
SNCA	SNCA	BIN1	BIN1	3	1	-	3	2.09454	2.09454	0.48	0	0	na	na
SNCA	SNCA	PSMA2	PSMA2	3	1	-	3	2.09454	2.09454	0.48	0	0	na	na
SNCA	SNCA	CHKA	CHKA	3	1	-	3	2.09454	2.09454	0.48	0	0	na	na
SNCA	SNCA	ERAL1	ERAL1	3	1	-	3	2.09454	2.09454	0.48	0	0	na	na
SNCA	SNCA	C20orf27	C20orf27	3	1	-	3	2.09454	2.09454	0.48	0	0	na	na
SNCA	SNCA	NEDD8	NEDD8	3	1	-	3	2.09454	2.09454	0.48	0	0	na	na
SNCA	SNCA	DNAH1	DNAH1	3	1	-	3	2.09454	2.09454	0.48	0	0	na	na
SNCA	SNCA	LAMTOR3	LAMTOR3	3	1	-	3	2.09454	2.09454	0.48	0	0	na	na
SNCA	SNCA	UCHL1	UCHL1	3	1	-	3	2.09454	2.09454	0.48	0	0	na	na
SNCA	SNCA	PREP	PREP	3	1	-	3	2.09454	2.09454	0.48	0	0	na	na
SNCA	SNCA	SPC24	SPC24	3	1	-	3	2.09454	2.09454	0.48	0	0	na	na
SNCA	SNCA	STOML2	STOML2	3	1	-	3	2.09454	2.09454	0.48	0	0	na	na
SNCA	SNCA	TXN	TXN	3	1	-	3	2.09454	2.09454	0.48	0	0	na	na
SNCA	SNCA	CDC123	CDC123	3	1	-	3	2.09454	2.09454	0.48	0	0	na	na
SNCA	SNCA	C2CD2L	C2CD2L	3	1	-	3	2.09454	2.09454	0.48	0	0	na	na
SNCA	SNCA	CASTOR2	CASTOR2	3	1	-	3	2.09454	2.09454	0.48	0	0	na	na
SNCA	SNCA	VWA5A	VWA5A	3	1	-	3	2.09454	2.09454	0.48	0	0	na	na
SNCA	SNCA	DLST	DLST	3	1	-	3	2.09454	2.09454	0.48	0	0	na	na
SNCA	SNCA	NEDD9	NEDD9	3	1	-	3	2.09454	2.09454	0.48	0	0	na	na
SNCA	SNCA	ACO2	ACO2	3	1	-	3	2.09454	2.09454	0.48	0	0	na	na
SNCA	SNCA	MLX	MLX	3	1	-	3	2.09454	2.09454	0.48	0	0	na	na
SNCA	SNCA	LXN	LXN	3	1	-	3	2.09454	2.09454	0.48	0	0	na	na
SNCA	SNCA	SIN3A	SIN3A	3	1	-	3	2.09454	2.09454	0.48	1	1	|| pubmed:16959795 || || || || || || || ||	|| pubmed:16959795 || || || || || || || ||
SNCA	SNCA	UBE3A	UBE3A	3	1	-	3	2.09454	2.09454	0.48	0	0	na	na
SNCA	SNCA	MPHOSPH8	MPHOSPH8	3	1	-	3	2.09454	2.09454	0.48	0	0	na	na
SNCA	SNCA	TNNC2	TNNC2	3	1	-	3	2.09454	2.09454	0.48	0	0	na	na
SNCA	SNCA	YPEL5	YPEL5	3	1	-	3	2.09454	2.09454	0.48	0	0	na	na
SNCA	SNCA	NUDT16	NUDT16	8	3	-	8	2.37602	2.37602	0.45	0	0	na	na
SNCA	SNCA	TAF6L	TAF6L	8	3	-	8	2.37602	2.37602	0.45	0	0	na	na
SNCA	SNCA	GMDS	GMDS	8	3	-	8	2.37602	2.37602	0.45	0	0	na	na
SNCA	SNCA	TAGLN2	TAGLN2	8	3	-	8	2.37602	2.37602	0.45	0	0	na	na
SNCA	SNCA	NME2	NME2	8	3	-	8	2.37602	2.37602	0.45	0	0	na	na
SNCA	SNCA	GSPT2	GSPT2	13	5	-	13	2.46984	2.46984	0.42	0	0	na	na
SNCA	SNCA	CADPS2	CADPS2	5	2	-	5	2.10503	2.10503	0.31	0	0	na	na
SNCA	SNCA	ATP6V1B1	ATP6V1B1	5	2	-	5	2.10503	2.10503	0.31	0	0	na	na
SNCA	SNCA	RPA3	RPA3	5	2	-	5	2.10503	2.10503	0.31	0	0	na	na
SNCA	SNCA	PPP4R3B	PPP4R3B	5	2	-	5	2.10503	2.10503	0.31	0	0	na	na
SNCA	SNCA	MBD3	MBD3	5	2	-	5	2.10503	2.10503	0.31	0	0	na	na
SNCA	SNCA	PIP4K2A	PIP4K2A	5	2	-	5	2.10503	2.10503	0.31	0	0	na	na
SNCA	SNCA	PIP4K2B	PIP4K2B	5	2	-	5	2.10503	2.10503	0.31	0	0	na	na
SNCA	SNCA	FAM98B	FAM98B	5	2	-	5	2.10503	2.10503	0.31	0	0	na	na
SNCA	SNCA	MAPKAPK2	MAPKAPK2	5	2	-	5	2.10503	2.10503	0.31	0	0	na	na
SNCA	SNCA	DSC1	DSC1	5	2	-	5	2.10503	2.10503	0.31	0	0	na	na
SNCA	SNCA	MAPK9	MAPK9	5	2	-	5	2.10503	2.10503	0.31	0	0	na	na
SNCA	SNCA	PAPSS2	PAPSS2	5	2	-	5	2.10503	2.10503	0.31	0	0	na	na
SNCA	SNCA	H2AZ2	H2AZ2	5	2	-	5	2.10503	2.10503	0.31	0	0	na	na
SNCA	SNCA	SHROOM1	SHROOM1	5	2	-	5	2.10503	2.10503	0.31	0	0	na	na
SNCA	SNCA	ACADM	ACADM	5	2	-	5	2.10503	2.10503	0.31	0	0	na	na
SNCA	SNCA	VIRMA	VIRMA	5	2	-	5	2.10503	2.10503	0.31	0	0	na	na
SNCA	SNCA	PANK3	PANK3	5	2	-	5	2.10503	2.10503	0.31	0	0	na	na
SNCA	SNCA	MYBBP1A	MYBBP1A	5	2	-	5	2.10503	2.10503	0.31	0	0	na	na
SNCA	SNCA	P3H1	P3H1	5	2	-	5	2.10503	2.10503	0.31	1	1	|| pubmed:26496610 || || || || || || || ||	|| pubmed:26496610 || || || || || || || ||
SNCA	SNCA	PGD	PGD	10	4	-	10	2.32601	2.32601	0.29	0	0	na	na
SNCA	SNCA	MDH2	MDH2	10	4	-	10	2.32601	2.32601	0.29	0	0	na	na
SNCA	SNCA	ATP2A1	ATP2A1	2	1	-	2	1.56302	1.56302	0.2	0	0	na	na
SNCA	SNCA	SYNJ2	SYNJ2	2	1	-	2	1.56302	1.56302	0.2	0	0	na	na
SNCA	SNCA	GGCT	GGCT	2	1	-	2	1.56302	1.56302	0.2	0	0	na	na
SNCA	SNCA	CLIC4	CLIC4	2	1	-	2	1.56302	1.56302	0.2	0	0	na	na
SNCA	SNCA	SPG21	SPG21	2	1	-	2	1.56302	1.56302	0.2	0	0	na	na
SNCA	SNCA	PTPN18	PTPN18	2	1	-	2	1.56302	1.56302	0.2	0	0	na	na
SNCA	SNCA	NDRG4	NDRG4	2	1	-	2	1.56302	1.56302	0.2	0	0	na	na
SNCA	SNCA	LRRC28	LRRC28	2	1	-	2	1.56302	1.56302	0.2	0	0	na	na
SNCA	SNCA	CFAP210	CFAP210	2	1	-	2	1.56302	1.56302	0.2	0	0	na	na
SNCA	SNCA	CHD7	CHD7	2	1	-	2	1.56302	1.56302	0.2	0	0	na	na
SNCA	SNCA	CHD8	CHD8	2	1	-	2	1.56302	1.56302	0.2	0	0	na	na
SNCA	SNCA	ELP6	ELP6	2	1	-	2	1.56302	1.56302	0.2	0	0	na	na
SNCA	SNCA	RER1	RER1	2	1	-	2	1.56302	1.56302	0.2	0	0	na	na
SNCA	SNCA	VPS13B	VPS13B	2	1	-	2	1.56302	1.56302	0.2	0	0	na	na
SNCA	SNCA	UCK1	UCK1	2	1	-	2	1.56302	1.56302	0.2	0	0	na	na
SNCA	SNCA	RAP1B	RAP1B	2	1	-	2	1.56302	1.56302	0.2	0	0	na	na
SNCA	SNCA	FAM27D1	FAM27D1	2	1	-	2	1.56302	1.56302	0.2	0	0	na	na
SNCA	SNCA	ARHGDIA	ARHGDIA	2	1	-	2	1.56302	1.56302	0.2	0	0	na	na
SNCA	SNCA	PCK2	PCK2	2	1	-	2	1.56302	1.56302	0.2	0	0	na	na
SNCA	SNCA	TBATA	TBATA	2	1	-	2	1.56302	1.56302	0.2	0	0	na	na
SNCA	SNCA	AGFG1	AGFG1	2	1	-	2	1.56302	1.56302	0.2	0	0	na	na
SNCA	SNCA	ZRANB2	ZRANB2	2	1	-	2	1.56302	1.56302	0.2	0	0	na	na
SNCA	SNCA	RABAC1	RABAC1	2	1	-	2	1.56302	1.56302	0.2	1	1	|| pubmed:21798244 || || || || || || || ||	|| pubmed:21798244 || || || || || || || ||
SNCA	SNCA	MICAL3	MICAL3	2	1	-	2	1.56302	1.56302	0.2	0	0	na	na
SNCA	SNCA	SEPTIN3	SEPTIN3	2	1	-	2	1.56302	1.56302	0.2	0	0	na	na
SNCA	SNCA	LARP4	LARP4	2	1	-	2	1.56302	1.56302	0.2	0	0	na	na
SNCA	SNCA	HINT3	HINT3	2	1	-	2	1.56302	1.56302	0.2	0	0	na	na
SNCA	SNCA	S100A7	S100A7	2	1	-	2	1.56302	1.56302	0.2	0	0	na	na
SNCA	SNCA	KIAA0513	KIAA0513	2	1	-	2	1.56302	1.56302	0.2	0	0	na	na
SNCA	SNCA	BIRC2	BIRC2	2	1	-	2	1.56302	1.56302	0.2	0	0	na	na
SNCA	SNCA	APBA3	APBA3	2	1	-	2	1.56302	1.56302	0.2	0	0	na	na
SNCA	SNCA	TXNL4B	TXNL4B	2	1	-	2	1.56302	1.56302	0.2	0	0	na	na
SNCA	SNCA	VPS28	VPS28	2	1	-	2	1.56302	1.56302	0.2	1	1	|| pubmed:14657499 || || || || || || || ||	|| pubmed:14657499 || || || || || || || ||
SNCA	SNCA	LGALS3BP	LGALS3BP	2	1	-	2	1.56302	1.56302	0.2	0	0	na	na
SNCA	SNCA	PPP1R13L	PPP1R13L	2	1	-	2	1.56302	1.56302	0.2	0	0	na	na
SNCA	SNCA	URB1	URB1	2	1	-	2	1.56302	1.56302	0.2	0	0	na	na
SNCA	SNCA	NUDCD1	NUDCD1	2	1	-	2	1.56302	1.56302	0.2	0	0	na	na
SNCA	SNCA	GAS2L1	GAS2L1	2	1	-	2	1.56302	1.56302	0.2	0	0	na	na
SNCA	SNCA	LAGE3	LAGE3	2	1	-	2	1.56302	1.56302	0.2	0	0	na	na
SNCA	SNCA	ARHGAP44	ARHGAP44	2	1	-	2	1.56302	1.56302	0.2	0	0	na	na
SNCA	SNCA	CHN1	CHN1	2	1	-	2	1.56302	1.56302	0.2	0	0	na	na
SNCA	SNCA	ATP6AP2	ATP6AP2	2	1	-	2	1.56302	1.56302	0.2	0	0	na	na
SNCA	SNCA	MRPS27	MRPS27	2	1	-	2	1.56302	1.56302	0.2	0	0	na	na
SNCA	SNCA	SERPINB4	SERPINB4	2	1	-	2	1.56302	1.56302	0.2	0	0	na	na
SNCA	SNCA	SGTB	SGTB	2	1	-	2	1.56302	1.56302	0.2	0	0	na	na
SNCA	SNCA	RPS12	RPS12	2	1	-	2	1.56302	1.56302	0.2	0	0	na	na
SNCA	SNCA	PTPRT	PTPRT	2	1	-	2	1.56302	1.56302	0.2	0	0	na	na
SNCA	SNCA	PTPRB	PTPRB	2	1	-	2	1.56302	1.56302	0.2	0	0	na	na
SNCA	SNCA	PPP4R3A	PPP4R3A	2	1	-	2	1.56302	1.56302	0.2	0	0	na	na
SNCA	SNCA	ISG15	ISG15	2	1	-	2	1.56302	1.56302	0.2	0	0	na	na
SNCA	SNCA	ARL5C	ARL5C	2	1	-	2	1.56302	1.56302	0.2	0	0	na	na
SNCA	SNCA	ERLIN1	ERLIN1	2	1	-	2	1.56302	1.56302	0.2	0	0	na	na
SNCA	SNCA	SUFU	SUFU	2	1	-	2	1.56302	1.56302	0.2	0	0	na	na
SNCA	SNCA	APC2	APC2	2	1	-	2	1.56302	1.56302	0.2	0	0	na	na
SNCA	SNCA	SNX21	SNX21	2	1	-	2	1.56302	1.56302	0.2	0	0	na	na
SNCA	SNCA	HSF2	HSF2	2	1	-	2	1.56302	1.56302	0.2	0	0	na	na
SNCA	SNCA	SNRPD3	SNRPD3	2	1	-	2	1.56302	1.56302	0.2	0	0	na	na
SNCA	SNCA	IFT46	IFT46	2	1	-	2	1.56302	1.56302	0.2	0	0	na	na
SNCA	SNCA	GOLT1B	GOLT1B	2	1	-	2	1.56302	1.56302	0.2	0	0	na	na
SNCA	SNCA	EHBP1L1	EHBP1L1	2	1	-	2	1.56302	1.56302	0.2	0	0	na	na
SNCA	SNCA	TAF5	TAF5	2	1	-	2	1.56302	1.56302	0.2	0	0	na	na
SNCA	SNCA	SSRP1	SSRP1	2	1	-	2	1.56302	1.56302	0.2	0	0	na	na
SNCA	SNCA	BBS1	BBS1	2	1	-	2	1.56302	1.56302	0.2	0	0	na	na
SNCA	SNCA	GPR180	GPR180	2	1	-	2	1.56302	1.56302	0.2	0	0	na	na
SNCA	SNCA	PIK3CA	PIK3CA	2	1	-	2	1.56302	1.56302	0.2	0	0	na	na
SNCA	SNCA	CALR	CALR	2	1	-	2	1.56302	1.56302	0.2	0	0	na	na
SNCA	SNCA	WDR77	WDR77	2	1	-	2	1.56302	1.56302	0.2	0	0	na	na
SNCA	SNCA	ARRDC1	ARRDC1	2	1	-	2	1.56302	1.56302	0.2	0	0	na	na
SNCA	SNCA	TNS3	TNS3	2	1	-	2	1.56302	1.56302	0.2	0	0	na	na
SNCA	SNCA	TRIM4	TRIM4	2	1	-	2	1.56302	1.56302	0.2	0	0	na	na
SNCA	SNCA	DPH2	DPH2	2	1	-	2	1.56302	1.56302	0.2	0	0	na	na
SNCA	SNCA	SLC3A2	SLC3A2	2	1	-	2	1.56302	1.56302	0.2	0	0	na	na
SNCA	SNCA	PDHA1	PDHA1	2	1	-	2	1.56302	1.56302	0.2	0	0	na	na
SNCA	SNCA	SMCR8	SMCR8	2	1	-	2	1.56302	1.56302	0.2	0	0	na	na
SNCA	SNCA	NTMT1	NTMT1	2	1	-	2	1.56302	1.56302	0.2	0	0	na	na
SNCA	SNCA	HSD11B1	HSD11B1	2	1	-	2	1.56302	1.56302	0.2	0	0	na	na
SNCA	SNCA	PSPC1	PSPC1	2	1	-	2	1.56302	1.56302	0.2	0	0	na	na
SNCA	SNCA	UBE4A	UBE4A	2	1	-	2	1.56302	1.56302	0.2	0	0	na	na
SNCA	SNCA	MECR	MECR	2	1	-	2	1.56302	1.56302	0.2	0	0	na	na
SNCA	SNCA	SREK1	SREK1	2	1	-	2	1.56302	1.56302	0.2	0	0	na	na
SNCA	SNCA	EXOSC7	EXOSC7	2	1	-	2	1.56302	1.56302	0.2	0	0	na	na
SNCA	SNCA	CCDC97	CCDC97	2	1	-	2	1.56302	1.56302	0.2	0	0	na	na
SNCA	SNCA	MAP3K20	MAP3K20	2	1	-	2	1.56302	1.56302	0.2	0	0	na	na
SNCA	SNCA	EIF5	EIF5	2	1	-	2	1.56302	1.56302	0.2	0	0	na	na
SNCA	SNCA	TIMP1	TIMP1	2	1	-	2	1.56302	1.56302	0.2	0	0	na	na
SNCA	SNCA	KIFC1	KIFC1	2	1	-	2	1.56302	1.56302	0.2	0	0	na	na
SNCA	SNCA	ARID4A	ARID4A	2	1	-	2	1.56302	1.56302	0.2	0	0	na	na
SNCA	SNCA	SIL1	SIL1	2	1	-	2	1.56302	1.56302	0.2	0	0	na	na
SNCA	SNCA	ACAD10	ACAD10	2	1	-	2	1.56302	1.56302	0.2	0	0	na	na
SNCA	SNCA	TKTL1	TKTL1	2	1	-	2	1.56302	1.56302	0.2	0	0	na	na
SNCA	SNCA	FBLN1	FBLN1	2	1	-	2	1.56302	1.56302	0.2	0	0	na	na
SNCA	SNCA	CBFB	CBFB	2	1	-	2	1.56302	1.56302	0.2	0	0	na	na
SNCA	SNCA	VAMP7	VAMP7	2	1	-	2	1.56302	1.56302	0.2	0	0	na	na
SNCA	SNCA	RPP30	RPP30	2	1	-	2	1.56302	1.56302	0.2	0	0	na	na
SNCA	SNCA	NT5DC1	NT5DC1	2	1	-	2	1.56302	1.56302	0.2	0	0	na	na
SNCA	SNCA	THEMIS2	THEMIS2	2	1	-	2	1.56302	1.56302	0.2	0	0	na	na
SNCA	SNCA	ANKRD50	ANKRD50	2	1	-	2	1.56302	1.56302	0.2	0	0	na	na
SNCA	SNCA	KBTBD2	KBTBD2	2	1	-	2	1.56302	1.56302	0.2	0	0	na	na
SNCA	SNCA	GUCY1A1	GUCY1A1	2	1	-	2	1.56302	1.56302	0.2	0	0	na	na
SNCA	SNCA	PAK1IP1	PAK1IP1	2	1	-	2	1.56302	1.56302	0.2	0	0	na	na
SNCA	SNCA	RBM28	RBM28	2	1	-	2	1.56302	1.56302	0.2	0	0	na	na
SNCA	SNCA	DERA	DERA	2	1	-	2	1.56302	1.56302	0.2	0	0	na	na
SNCA	SNCA	AKTIP	AKTIP	2	1	-	2	1.56302	1.56302	0.2	0	0	na	na
SNCA	SNCA	EXT2	EXT2	2	1	-	2	1.56302	1.56302	0.2	0	0	na	na
SNCA	SNCA	MIPOL1	MIPOL1	2	1	-	2	1.56302	1.56302	0.2	0	0	na	na
SNCA	SNCA	HERC1	HERC1	2	1	-	2	1.56302	1.56302	0.2	0	0	na	na
SNCA	SNCA	HERC2	HERC2	2	1	-	2	1.56302	1.56302	0.2	0	0	na	na
SNCA	SNCA	BCAS3	BCAS3	2	1	-	2	1.56302	1.56302	0.2	0	0	na	na
SNCA	SNCA	LRP4	LRP4	2	1	-	2	1.56302	1.56302	0.2	0	0	na	na
SNCA	SNCA	ATP2B1	ATP2B1	2	1	-	2	1.56302	1.56302	0.2	0	0	na	na
SNCA	SNCA	PDHX	PDHX	2	1	-	2	1.56302	1.56302	0.2	0	0	na	na
SNCA	SNCA	FTH1	FTH1	2	1	-	2	1.56302	1.56302	0.2	0	0	na	na
SNCA	SNCA	C2CD5	C2CD5	2	1	-	2	1.56302	1.56302	0.2	0	0	na	na
SNCA	SNCA	PSMG3	PSMG3	2	1	-	2	1.56302	1.56302	0.2	0	0	na	na
SNCA	SNCA	CHAF1B	CHAF1B	2	1	-	2	1.56302	1.56302	0.2	0	0	na	na
SNCA	SNCA	BIN3	BIN3	2	1	-	2	1.56302	1.56302	0.2	0	0	na	na
SNCA	SNCA	YLPM1	YLPM1	2	1	-	2	1.56302	1.56302	0.2	0	0	na	na
SNCA	SNCA	CDCA7	CDCA7	2	1	-	2	1.56302	1.56302	0.2	0	0	na	na
SNCA	SNCA	RELA	RELA	2	1	-	2	1.56302	1.56302	0.2	0	0	na	na
SNCA	SNCA	PARPBP	PARPBP	2	1	-	2	1.56302	1.56302	0.2	0	0	na	na
SNCA	SNCA	PLCH1	PLCH1	2	1	-	2	1.56302	1.56302	0.2	0	0	na	na
SNCA	SNCA	DLD	DLD	2	1	-	2	1.56302	1.56302	0.2	0	0	na	na
SNCA	SNCA	PABIR2	PABIR2	2	1	-	2	1.56302	1.56302	0.2	0	0	na	na
SNCA	SNCA	KTN1	KTN1	2	1	-	2	1.56302	1.56302	0.2	0	0	na	na
SNCA	SNCA	CLCNKB	CLCNKB	2	1	-	2	1.56302	1.56302	0.2	0	0	na	na
SNCA	SNCA	RBM42	RBM42	2	1	-	2	1.56302	1.56302	0.2	0	0	na	na
SNCA	SNCA	PPM1F	PPM1F	2	1	-	2	1.56302	1.56302	0.2	0	0	na	na
SNCA	SNCA	GINS3	GINS3	2	1	-	2	1.56302	1.56302	0.2	0	0	na	na
SNCA	SNCA	SYNRG	SYNRG	2	1	-	2	1.56302	1.56302	0.2	0	0	na	na
SNCA	SNCA	KIAA1210	KIAA1210	2	1	-	2	1.56302	1.56302	0.2	0	0	na	na
SNCA	SNCA	UBR2	UBR2	2	1	-	2	1.56302	1.56302	0.2	0	0	na	na
SNCA	SNCA	UBR1	UBR1	2	1	-	2	1.56302	1.56302	0.2	0	0	na	na
SNCA	SNCA	JMY	JMY	2	1	-	2	1.56302	1.56302	0.2	0	0	na	na
SNCA	SNCA	ARPC2	ARPC2	2	1	-	2	1.56302	1.56302	0.2	0	0	na	na
SNCA	SNCA	UAP1	UAP1	2	1	-	2	1.56302	1.56302	0.2	0	0	na	na
SNCA	SNCA	OSBPL6	OSBPL6	2	1	-	2	1.56302	1.56302	0.2	0	0	na	na
SNCA	SNCA	ARHGAP19	ARHGAP19	2	1	-	2	1.56302	1.56302	0.2	0	0	na	na
SNCA	SNCA	ITPRIP	ITPRIP	2	1	-	2	1.56302	1.56302	0.2	0	0	na	na
SNCA	SNCA	SETX	SETX	2	1	-	2	1.56302	1.56302	0.2	0	0	na	na
SNCA	SNCA	C10orf88	C10orf88	2	1	-	2	1.56302	1.56302	0.2	0	0	na	na
SNCA	SNCA	DDX18	DDX18	2	1	-	2	1.56302	1.56302	0.2	0	0	na	na
SNCA	SNCA	TGM1	TGM1	2	1	-	2	1.56302	1.56302	0.2	1	1	|| pubmed:19651786 || || || || || || || ||	|| pubmed:19651786 || || || || || || || ||
SNCA	SNCA	GRHPR	GRHPR	2	1	-	2	1.56302	1.56302	0.2	0	0	na	na
SNCA	SNCA	TCTE1	TCTE1	2	1	-	2	1.56302	1.56302	0.2	0	0	na	na
SNCA	SNCA	PCDH15	PCDH15	2	1	-	2	1.56302	1.56302	0.2	0	0	na	na
SNCA	SNCA	PM20D2	PM20D2	2	1	-	2	1.56302	1.56302	0.2	0	0	na	na
SNCA	SNCA	VPS37A	VPS37A	2	1	-	2	1.56302	1.56302	0.2	0	0	na	na
SNCA	SNCA	GFOD1	GFOD1	2	1	-	2	1.56302	1.56302	0.2	0	0	na	na
SNCA	SNCA	ANXA6	ANXA6	2	1	-	2	1.56302	1.56302	0.2	1	1	|| pubmed:17893145 || || || || || || || ||	|| pubmed:17893145 || || || || || || || ||
SNCA	SNCA	MROH1	MROH1	2	1	-	2	1.56302	1.56302	0.2	0	0	na	na
SNCA	SNCA	MAGOH	MAGOH	2	1	-	2	1.56302	1.56302	0.2	0	0	na	na
SNCA	SNCA	FOXRED1	FOXRED1	2	1	-	2	1.56302	1.56302	0.2	0	0	na	na
SNCA	SNCA	FDXR	FDXR	2	1	-	2	1.56302	1.56302	0.2	0	0	na	na
SNCA	SNCA	GRSF1	GRSF1	2	1	-	2	1.56302	1.56302	0.2	0	0	na	na
SNCA	SNCA	SRGAP3	SRGAP3	2	1	-	2	1.56302	1.56302	0.2	0	0	na	na
SNCA	SNCA	C1orf68	C1orf68	2	1	-	2	1.56302	1.56302	0.2	0	0	na	na
SNCA	SNCA	DDX56	DDX56	2	1	-	2	1.56302	1.56302	0.2	0	0	na	na
SNCA	SNCA	DTNBP1	DTNBP1	2	1	-	2	1.56302	1.56302	0.2	0	0	na	na
SNCA	SNCA	GPR179	GPR179	2	1	-	2	1.56302	1.56302	0.2	0	0	na	na
SNCA	SNCA	ATRX	ATRX	2	1	-	2	1.56302	1.56302	0.2	0	0	na	na
SNCA	SNCA	TRMT13	TRMT13	2	1	-	2	1.56302	1.56302	0.2	0	0	na	na
SNCA	SNCA	WDR1	WDR1	2	1	-	2	1.56302	1.56302	0.2	0	0	na	na
SNCA	SNCA	SERPINE2	SERPINE2	2	1	-	2	1.56302	1.56302	0.2	0	0	na	na
SNCA	SNCA	TUT1	TUT1	2	1	-	2	1.56302	1.56302	0.2	0	0	na	na
SNCA	SNCA	LMCD1	LMCD1	2	1	-	2	1.56302	1.56302	0.2	0	0	na	na
SNCA	SNCA	GALNT2	GALNT2	2	1	-	2	1.56302	1.56302	0.2	0	0	na	na
SNCA	SNCA	PAAF1	PAAF1	2	1	-	2	1.56302	1.56302	0.2	0	0	na	na
SNCA	SNCA	LYST	LYST	2	1	-	2	1.56302	1.56302	0.2	0	0	na	na
SNCA	SNCA	TP53RK	TP53RK	2	1	-	2	1.56302	1.56302	0.2	0	0	na	na
SNCA	SNCA	RTL9	RTL9	2	1	-	2	1.56302	1.56302	0.2	0	0	na	na
SNCA	SNCA	SLAIN1	SLAIN1	2	1	-	2	1.56302	1.56302	0.2	0	0	na	na
SNCA	SNCA	TRIM13	TRIM13	2	1	-	2	1.56302	1.56302	0.2	0	0	na	na
SNCA	SNCA	SEPHS2	SEPHS2	2	1	-	2	1.56302	1.56302	0.2	0	0	na	na
SNCA	SNCA	LYPLAL1	LYPLAL1	2	1	-	2	1.56302	1.56302	0.2	0	0	na	na
SNCA	SNCA	SLC25A3	SLC25A3	2	1	-	2	1.56302	1.56302	0.2	1	1	|| pubmed:18614564 || || || || || || || ||	|| pubmed:18614564 || || || || || || || ||
SNCA	SNCA	SGO1	SGO1	2	1	-	2	1.56302	1.56302	0.2	0	0	na	na
SNCA	SNCA	ANKRD27	ANKRD27	2	1	-	2	1.56302	1.56302	0.2	0	0	na	na
SNCA	SNCA	TRAF6	TRAF6	2	1	-	2	1.56302	1.56302	0.2	1	1	|| pubmed:20634198 || || || || || || || ||	|| pubmed:20634198 || || || || || || || ||
SNCA	SNCA	EMG1	EMG1	2	1	-	2	1.56302	1.56302	0.2	0	0	na	na
SNCA	SNCA	BPIFB1	BPIFB1	2	1	-	2	1.56302	1.56302	0.2	0	0	na	na
SNCA	SNCA	DUS1L	DUS1L	2	1	-	2	1.56302	1.56302	0.2	0	0	na	na
SNCA	SNCA	NUP35	NUP35	2	1	-	2	1.56302	1.56302	0.2	0	0	na	na
SNCA	SNCA	DCTPP1	DCTPP1	2	1	-	2	1.56302	1.56302	0.2	0	0	na	na
SNCA	SNCA	PGGHG	PGGHG	2	1	-	2	1.56302	1.56302	0.2	0	0	na	na
SNCA	SNCA	JADE3	JADE3	2	1	-	2	1.56302	1.56302	0.2	0	0	na	na
SNCA	SNCA	STX17	STX17	2	1	-	2	1.56302	1.56302	0.2	0	0	na	na
SNCA	SNCA	MOSPD2	MOSPD2	2	1	-	2	1.56302	1.56302	0.2	0	0	na	na
SNCA	SNCA	RO60	RO60	2	1	-	2	1.56302	1.56302	0.2	0	0	na	na
SNCA	SNCA	SECISBP2	SECISBP2	2	1	-	2	1.56302	1.56302	0.2	0	0	na	na
SNCA	SNCA	TMEM167A	TMEM167A	2	1	-	2	1.56302	1.56302	0.2	0	0	na	na
SNCA	SNCA	TOMM20	TOMM20	2	1	-	2	1.56302	1.56302	0.2	0	0	na	na
SNCA	SNCA	CMSS1	CMSS1	2	1	-	2	1.56302	1.56302	0.2	0	0	na	na
SNCA	SNCA	AP5S1	AP5S1	2	1	-	2	1.56302	1.56302	0.2	0	0	na	na
SNCA	SNCA	OTUD7B	OTUD7B	2	1	-	2	1.56302	1.56302	0.2	0	0	na	na
SNCA	SNCA	TMCO4	TMCO4	2	1	-	2	1.56302	1.56302	0.2	0	0	na	na
SNCA	SNCA	HTRA2	HTRA2	2	1	-	2	1.56302	1.56302	0.2	0	0	na	na
SNCA	SNCA	PHEX	PHEX	2	1	-	2	1.56302	1.56302	0.2	0	0	na	na
SNCA	SNCA	WDR87	WDR87	2	1	-	2	1.56302	1.56302	0.2	0	0	na	na
SNCA	SNCA	KMT2A	KMT2A	2	1	-	2	1.56302	1.56302	0.2	0	0	na	na
SNCA	SNCA	DSCC1	DSCC1	2	1	-	2	1.56302	1.56302	0.2	0	0	na	na
SNCA	SNCA	RAD51D	RAD51D	2	1	-	2	1.56302	1.56302	0.2	0	0	na	na
SNCA	SNCA	OSTF1	OSTF1	2	1	-	2	1.56302	1.56302	0.2	0	0	na	na
SNCA	SNCA	RAE1	RAE1	2	1	-	2	1.56302	1.56302	0.2	0	0	na	na
SNCA	SNCA	KDELR1	KDELR1	2	1	-	2	1.56302	1.56302	0.2	0	0	na	na
SNCA	SNCA	CARMIL2	CARMIL2	2	1	-	2	1.56302	1.56302	0.2	0	0	na	na
SNCA	SNCA	TENM3	TENM3	2	1	-	2	1.56302	1.56302	0.2	0	0	na	na
SNCA	SNCA	GCLC	GCLC	2	1	-	2	1.56302	1.56302	0.2	0	0	na	na
SNCA	SNCA	PANK2	PANK2	2	1	-	2	1.56302	1.56302	0.2	0	0	na	na
SNCA	SNCA	IAH1	IAH1	2	1	-	2	1.56302	1.56302	0.2	0	0	na	na
SNCA	SNCA	MYO5A	MYO5A	2	1	-	2	1.56302	1.56302	0.2	1	1	|| pubmed:18614564 || || || || || || || ||	|| pubmed:18614564 || || || || || || || ||
SNCA	SNCA	ACSF2	ACSF2	2	1	-	2	1.56302	1.56302	0.2	0	0	na	na
SNCA	SNCA	MB21D2	MB21D2	2	1	-	2	1.56302	1.56302	0.2	0	0	na	na
SNCA	SNCA	SYN2	SYN2	2	1	-	2	1.56302	1.56302	0.2	0	0	na	na
SNCA	SNCA	RAP1GAP	RAP1GAP	2	1	-	2	1.56302	1.56302	0.2	0	0	na	na
SNCA	SNCA	DNAH17	DNAH17	2	1	-	2	1.56302	1.56302	0.2	0	0	na	na
SNCA	SNCA	GOLGA1	GOLGA1	2	1	-	2	1.56302	1.56302	0.2	0	0	na	na
SNCA	SNCA	HMX3	HMX3	2	1	-	2	1.56302	1.56302	0.2	0	0	na	na
SNCA	SNCA	ACAP3	ACAP3	2	1	-	2	1.56302	1.56302	0.2	0	0	na	na
SNCA	SNCA	PRKACA	PRKACA	7	3	-	7	2.11027	2.11027	0.19	0	0	na	na
SNCA	SNCA	MICAL1	MICAL1	7	3	-	7	2.11027	2.11027	0.19	0	0	na	na
SNCA	SNCA	ACTR3	ACTR3	7	3	-	7	2.11027	2.11027	0.19	0	0	na	na
SNCA	SNCA	S100A9	S100A9	7	3	-	7	2.11027	2.11027	0.19	0	0	na	na
SNCA	SNCA	GDI2	GDI2	7	3	-	7	2.11027	2.11027	0.19	0	0	na	na
SNCA	SNCA	ARIH1	ARIH1	7	3	-	7	2.11027	2.11027	0.19	0	0	na	na
SNCA	SNCA	CPVL	CPVL	7	3	-	7	2.11027	2.11027	0.19	0	0	na	na
SNCA	SNCA	RRBP1	RRBP1	7	3	-	7	2.11027	2.11027	0.19	0	0	na	na
SNCA	SNCA	PGM2	PGM2	7	3	-	7	2.11027	2.11027	0.19	0	0	na	na
SNCA	SNCA	MOV10	MOV10	7	3	-	7	2.11027	2.11027	0.19	0	0	na	na
SNCA	SNCA	ARID1B	ARID1B	7	3	-	7	2.11027	2.11027	0.19	0	0	na	na
SNCA	SNCA	SUCLG2	SUCLG2	7	3	-	7	2.11027	2.11027	0.19	0	0	na	na
SNCA	SNCA	CSK	CSK	12	5	-	12	2.29268	2.29268	0.17	0	0	na	na
SNCA	SNCA	KIF13B	KIF13B	17	7	-	17	2.38388	2.38388	0.16	0	0	na	na
SNCA	SNCA	TARS2	TARS2	4	2	-	4	1.75068	1.75068	0.11	0	0	na	na
SNCA	SNCA	RAC1	RAC1	4	2	-	4	1.75068	1.75068	0.11	0	0	na	na
SNCA	SNCA	GLTP	GLTP	4	2	-	4	1.75068	1.75068	0.11	0	0	na	na
SNCA	SNCA	MDP1	MDP1	4	2	-	4	1.75068	1.75068	0.11	0	0	na	na
SNCA	SNCA	YTHDF2	YTHDF2	4	2	-	4	1.75068	1.75068	0.11	0	0	na	na
SNCA	SNCA	GTPBP3	GTPBP3	4	2	-	4	1.75068	1.75068	0.11	0	0	na	na
SNCA	SNCA	SERPINB3	SERPINB3	4	2	-	4	1.75068	1.75068	0.11	0	0	na	na
SNCA	SNCA	NFS1	NFS1	4	2	-	4	1.75068	1.75068	0.11	0	0	na	na
SNCA	SNCA	RASA1	RASA1	4	2	-	4	1.75068	1.75068	0.11	0	0	na	na
SNCA	SNCA	IGKC	IGKC	4	2	-	4	1.75068	1.75068	0.11	0	0	na	na
SNCA	SNCA	MINPP1	MINPP1	4	2	-	4	1.75068	1.75068	0.11	0	0	na	na
SNCA	SNCA	TPM4	TPM4	4	2	-	4	1.75068	1.75068	0.11	0	0	na	na
SNCA	SNCA	FMR1	FMR1	4	2	-	4	1.75068	1.75068	0.11	1	1	|| pubmed:26496610 || || || || || || || ||	|| pubmed:26496610 || || || || || || || ||
SNCA	SNCA	PRRC1	PRRC1	4	2	-	4	1.75068	1.75068	0.11	0	0	na	na
SNCA	SNCA	ANKRD17	ANKRD17	4	2	-	4	1.75068	1.75068	0.11	0	0	na	na
SNCA	SNCA	AP1S3	AP1S3	4	2	-	4	1.75068	1.75068	0.11	0	0	na	na
SNCA	SNCA	PDE12	PDE12	4	2	-	4	1.75068	1.75068	0.11	0	0	na	na
SNCA	SNCA	BLVRA	BLVRA	4	2	-	4	1.75068	1.75068	0.11	0	0	na	na
SNCA	SNCA	NAE1	NAE1	4	2	-	4	1.75068	1.75068	0.11	0	0	na	na
SNCA	SNCA	WASF2	WASF2	4	2	-	4	1.75068	1.75068	0.11	0	0	na	na
SNCA	SNCA	CASP14	CASP14	4	2	-	4	1.75068	1.75068	0.11	0	0	na	na
SNCA	SNCA	CCNK	CCNK	4	2	-	4	1.75068	1.75068	0.11	0	0	na	na
SNCA	SNCA	LUC7L2	LUC7L2	4	2	-	4	1.75068	1.75068	0.11	0	0	na	na
SNCA	SNCA	P4HA2	P4HA2	4	2	-	4	1.75068	1.75068	0.11	0	0	na	na
SNCA	SNCA	P4HA1	P4HA1	4	2	-	4	1.75068	1.75068	0.11	0	0	na	na
SNCA	SNCA	HNRNPH3	HNRNPH3	4	2	-	4	1.75068	1.75068	0.11	0	0	na	na
SNCA	SNCA	PDSS2	PDSS2	4	2	-	4	1.75068	1.75068	0.11	0	0	na	na
SNCA	SNCA	AMOT	AMOT	4	2	-	4	1.75068	1.75068	0.11	0	0	na	na
SNCA	SNCA	TTC39B	TTC39B	4	2	-	4	1.75068	1.75068	0.11	0	0	na	na
SNCA	SNCA	TMED9	TMED9	4	2	-	4	1.75068	1.75068	0.11	0	0	na	na
SNCA	SNCA	NEDD4L	NEDD4L	4	2	-	4	1.75068	1.75068	0.11	1	1	|| pubmed:24831002 || || || || || || || ||	|| pubmed:24831002 || || || || || || || ||
SNCA	SNCA	NEU1	NEU1	4	2	-	4	1.75068	1.75068	0.11	0	0	na	na
SNCA	SNCA	STAM2	STAM2	4	2	-	4	1.75068	1.75068	0.11	0	0	na	na
SNCA	SNCA	TPP2	TPP2	4	2	-	4	1.75068	1.75068	0.11	0	0	na	na
SNCA	SNCA	MYLK	MYLK	4	2	-	4	1.75068	1.75068	0.11	0	0	na	na
SNCA	SNCA	PBDC1	PBDC1	4	2	-	4	1.75068	1.75068	0.11	0	0	na	na
SNCA	SNCA	PTPN11	PTPN11	9	4	-	9	2.11341	2.11341	0.1	0	0	na	na
SNCA	SNCA	ACAT1	ACAT1	9	4	-	9	2.11341	2.11341	0.1	0	0	na	na
SNCA	SNCA	SARS1	SARS1	9	4	-	9	2.11341	2.11341	0.1	0	0	na	na
SNCA	SNCA	APRT	APRT	9	4	-	9	2.11341	2.11341	0.1	0	0	na	na
SNCA	SNCA	DTYMK	DTYMK	9	4	-	9	2.11341	2.11341	0.1	0	0	na	na
SNCA	SNCA	SAE1	SAE1	14	6	-	14	2.26886	2.26886	0.09	0	0	na	na
SNCA	SNCA	MCMBP	MCMBP	14	6	-	14	2.26886	2.26886	0.09	0	0	na	na
SNCA	SNCA	G3BP1	G3BP1	14	6	-	14	2.26886	2.26886	0.09	0	0	na	na
SNCA	SNCA	NECAP1	NECAP1	6	3	-	6	1.84451	1.84451	0.06	0	0	na	na
SNCA	SNCA	PDXP	PDXP	6	3	-	6	1.84451	1.84451	0.06	0	0	na	na
SNCA	SNCA	SNRPD2	SNRPD2	6	3	-	6	1.84451	1.84451	0.06	0	0	na	na
SNCA	SNCA	PDCD4	PDCD4	6	3	-	6	1.84451	1.84451	0.06	0	0	na	na
SNCA	SNCA	NAP1L4	NAP1L4	6	3	-	6	1.84451	1.84451	0.06	0	0	na	na
SNCA	SNCA	UBE2V1	UBE2V1	6	3	-	6	1.84451	1.84451	0.06	0	0	na	na
SNCA	SNCA	POLD2	POLD2	6	3	-	6	1.84451	1.84451	0.06	0	0	na	na
SNCA	SNCA	H2AC20	H2AC20	6	3	-	6	1.84451	1.84451	0.06	0	0	na	na
SNCA	SNCA	ABHD11	ABHD11	6	3	-	6	1.84451	1.84451	0.06	0	0	na	na
SNCA	SNCA	AKT2	AKT2	6	3	-	6	1.84451	1.84451	0.06	0	0	na	na
SNCA	SNCA	HMGCS1	HMGCS1	39	16	-	39	2.49747	2.49747	0.06	0	0	na	na
SNCA	SNCA	TAB1	TAB1	6	3	-	6	1.84451	1.84451	0.06	0	0	na	na
SNCA	SNCA	TP53BP1	TP53BP1	6	3	-	6	1.84451	1.84451	0.06	0	0	na	na
SNCA	SNCA	PI4KB	PI4KB	6	3	-	6	1.84451	1.84451	0.06	0	0	na	na
SNCA	SNCA	PSPH	PSPH	6	3	-	6	1.84451	1.84451	0.06	0	0	na	na
SNCA	SNCA	EIF2B4	EIF2B4	11	5	-	11	2.11551	2.11551	0.05	0	0	na	na
SNCA	SNCA	PPP1R21	PPP1R21	11	5	-	11	2.11551	2.11551	0.05	0	0	na	na
SNCA	SNCA	POTEJ	POTEJ	77	31	-	77	2.58909	2.58909	0.05	0	0	na	na
SNCA	SNCA	SPTBN2	SPTBN2	11	5	-	11	2.11551	2.11551	0.05	0	0	na	na
SNCA	SNCA	SMAD5	SMAD5	3	2	-	3	1.39634	1.39634	0.03	0	0	na	na
SNCA	SNCA	ATG4B	ATG4B	3	2	-	3	1.39634	1.39634	0.03	0	0	na	na
SNCA	SNCA	IBA57	IBA57	3	2	-	3	1.39634	1.39634	0.03	0	0	na	na
SNCA	SNCA	VCP	VCP	18	8	-	18	2.23711	2.23711	0.03	0	0	na	na
SNCA	SNCA	DEK	DEK	3	2	-	3	1.39634	1.39634	0.03	0	0	na	na
SNCA	SNCA	ITCH	ITCH	3	2	-	3	1.39634	1.39634	0.03	0	0	na	na
SNCA	SNCA	CCDC158	CCDC158	3	2	-	3	1.39634	1.39634	0.03	0	0	na	na
SNCA	SNCA	RPL18A	RPL18A	3	2	-	3	1.39634	1.39634	0.03	0	0	na	na
SNCA	SNCA	SEPTIN8	SEPTIN8	3	2	-	3	1.39634	1.39634	0.03	0	0	na	na
SNCA	SNCA	PELP1	PELP1	3	2	-	3	1.39634	1.39634	0.03	1	1	|| pubmed:17893145 || || || || || || || ||	|| pubmed:17893145 || || || || || || || ||
SNCA	SNCA	MORC2	MORC2	3	2	-	3	1.39634	1.39634	0.03	0	0	na	na
SNCA	SNCA	ME2	ME2	3	2	-	3	1.39634	1.39634	0.03	0	0	na	na
SNCA	SNCA	PFDN5	PFDN5	3	2	-	3	1.39634	1.39634	0.03	0	0	na	na
SNCA	SNCA	RPS15	RPS15	3	2	-	3	1.39634	1.39634	0.03	0	0	na	na
SNCA	SNCA	MAD1L1	MAD1L1	3	2	-	3	1.39634	1.39634	0.03	0	0	na	na
SNCA	SNCA	MMAB	MMAB	3	2	-	3	1.39634	1.39634	0.03	0	0	na	na
SNCA	SNCA	TRIM65	TRIM65	3	2	-	3	1.39634	1.39634	0.03	0	0	na	na
SNCA	SNCA	SRSF2	SRSF2	3	2	-	3	1.39634	1.39634	0.03	0	0	na	na
SNCA	SNCA	TRRAP	TRRAP	3	2	-	3	1.39634	1.39634	0.03	0	0	na	na
SNCA	SNCA	LGMN	LGMN	3	2	-	3	1.39634	1.39634	0.03	0	0	na	na
SNCA	SNCA	ERP44	ERP44	3	2	-	3	1.39634	1.39634	0.03	0	0	na	na
SNCA	SNCA	DIMT1	DIMT1	3	2	-	3	1.39634	1.39634	0.03	0	0	na	na
SNCA	SNCA	CALML5	CALML5	3	2	-	3	1.39634	1.39634	0.03	0	0	na	na
SNCA	SNCA	TRIM24	TRIM24	3	2	-	3	1.39634	1.39634	0.03	0	0	na	na
SNCA	SNCA	CAB39	CAB39	8	4	-	8	1.90081	1.90081	0.03	0	0	na	na
SNCA	SNCA	SUMO1	SUMO1	3	2	-	3	1.39634	1.39634	0.03	0	0	na	na
SNCA	SNCA	NOC2L	NOC2L	3	2	-	3	1.39634	1.39634	0.03	0	0	na	na
SNCA	SNCA	PRKCI	PRKCI	3	2	-	3	1.39634	1.39634	0.03	0	0	na	na
SNCA	SNCA	TYMS	TYMS	3	2	-	3	1.39634	1.39634	0.03	0	0	na	na
SNCA	SNCA	ILK	ILK	8	4	-	8	1.90081	1.90081	0.03	0	0	na	na
SNCA	SNCA	MORF4L2	MORF4L2	3	2	-	3	1.39634	1.39634	0.03	0	0	na	na
SNCA	SNCA	MORF4L1	MORF4L1	3	2	-	3	1.39634	1.39634	0.03	0	0	na	na
SNCA	SNCA	UBXN4	UBXN4	3	2	-	3	1.39634	1.39634	0.03	0	0	na	na
SNCA	SNCA	VAV2	VAV2	3	2	-	3	1.39634	1.39634	0.03	0	0	na	na
SNCA	SNCA	CRNKL1	CRNKL1	3	2	-	3	1.39634	1.39634	0.03	0	0	na	na
SNCA	SNCA	RTL8C	RTL8C	3	2	-	3	1.39634	1.39634	0.03	0	0	na	na
SNCA	SNCA	FABP5	FABP5	3	2	-	3	1.39634	1.39634	0.03	0	0	na	na
SNCA	SNCA	HNRNPD	HNRNPD	3	2	-	3	1.39634	1.39634	0.03	0	0	na	na
SNCA	SNCA	SPG11	SPG11	3	2	-	3	1.39634	1.39634	0.03	0	0	na	na
SNCA	SNCA	UBE2R2	UBE2R2	3	2	-	3	1.39634	1.39634	0.03	0	0	na	na
SNCA	SNCA	RPLP1	RPLP1	3	2	-	3	1.39634	1.39634	0.03	0	0	na	na
SNCA	SNCA	TAOK1	TAOK1	3	2	-	3	1.39634	1.39634	0.03	0	0	na	na
SNCA	SNCA	GINS1	GINS1	3	2	-	3	1.39634	1.39634	0.03	0	0	na	na
SNCA	SNCA	RNF123	RNF123	8	4	-	8	1.90081	1.90081	0.03	0	0	na	na
SNCA	SNCA	CAPZA2	CAPZA2	3	2	-	3	1.39634	1.39634	0.03	1	1	|| pubmed:18614564 || || || || || || || ||	|| pubmed:18614564 || || || || || || || ||
SNCA	SNCA	EDEM3	EDEM3	3	2	-	3	1.39634	1.39634	0.03	0	0	na	na
SNCA	SNCA	RPL37A	RPL37A	3	2	-	3	1.39634	1.39634	0.03	0	0	na	na
SNCA	SNCA	NME1	NME1	8	4	-	8	1.90081	1.90081	0.03	0	0	na	na
SNCA	SNCA	HELZ	HELZ	3	2	-	3	1.39634	1.39634	0.03	0	0	na	na
SNCA	SNCA	PPP1R10	PPP1R10	3	2	-	3	1.39634	1.39634	0.03	0	0	na	na
SNCA	SNCA	NHEJ1	NHEJ1	3	2	-	3	1.39634	1.39634	0.03	0	0	na	na
SNCA	SNCA	FBXO21	FBXO21	3	2	-	3	1.39634	1.39634	0.03	0	0	na	na
SNCA	SNCA	IGKV2-29	IGKV2-29	3	2	-	3	1.39634	1.39634	0.03	0	0	na	na
SNCA	SNCA	RWDD1	RWDD1	3	2	-	3	1.39634	1.39634	0.03	0	0	na	na
SNCA	SNCA	CEP290	CEP290	3	2	-	3	1.39634	1.39634	0.03	0	0	na	na
SNCA	SNCA	LSM1	LSM1	3	2	-	3	1.39634	1.39634	0.03	0	0	na	na
SNCA	SNCA	MICU2	MICU2	3	2	-	3	1.39634	1.39634	0.03	0	0	na	na
SNCA	SNCA	ABL2	ABL2	3	2	-	3	1.39634	1.39634	0.03	0	0	na	na
SNCA	SNCA	PALD1	PALD1	3	2	-	3	1.39634	1.39634	0.03	0	0	na	na
SNCA	SNCA	HNRNPDL	HNRNPDL	3	2	-	3	1.39634	1.39634	0.03	0	0	na	na
SNCA	SNCA	CTBP2	CTBP2	8	4	-	8	1.90081	1.90081	0.03	0	0	na	na
SNCA	SNCA	SEPHS1	SEPHS1	3	2	-	3	1.39634	1.39634	0.03	0	0	na	na
SNCA	SNCA	PRMT9	PRMT9	3	2	-	3	1.39634	1.39634	0.03	0	0	na	na
SNCA	SNCA	ACSL3	ACSL3	3	2	-	3	1.39634	1.39634	0.03	0	0	na	na
SNCA	SNCA	OSBPL10	OSBPL10	3	2	-	3	1.39634	1.39634	0.03	0	0	na	na
SNCA	SNCA	CLU	CLU	3	2	-	3	1.39634	1.39634	0.03	0	0	na	na
SNCA	SNCA	ASF1B	ASF1B	3	2	-	3	1.39634	1.39634	0.03	0	0	na	na
SNCA	SNCA	MAP3K6	MAP3K6	3	2	-	3	1.39634	1.39634	0.03	0	0	na	na
SNCA	SNCA	PASK	PASK	3	2	-	3	1.39634	1.39634	0.03	0	0	na	na
SNCA	SNCA	ADAMTS1	ADAMTS1	3	2	-	3	1.39634	1.39634	0.03	0	0	na	na
SNCA	SNCA	DHX32	DHX32	3	2	-	3	1.39634	1.39634	0.03	0	0	na	na
SNCA	SNCA	FGD4	FGD4	3	2	-	3	1.39634	1.39634	0.03	0	0	na	na
SNCA	SNCA	TIA1	TIA1	3	2	-	3	1.39634	1.39634	0.03	0	0	na	na
SNCA	SNCA	MAPRE3	MAPRE3	3	2	-	3	1.39634	1.39634	0.03	0	0	na	na
SNCA	SNCA	SH3GL1	SH3GL1	3	2	-	3	1.39634	1.39634	0.03	0	0	na	na
SNCA	SNCA	UGGT2	UGGT2	3	2	-	3	1.39634	1.39634	0.03	0	0	na	na
SNCA	SNCA	KIF2C	KIF2C	3	2	-	3	1.39634	1.39634	0.03	0	0	na	na
SNCA	SNCA	CCNYL1	CCNYL1	3	2	-	3	1.39634	1.39634	0.03	0	0	na	na
SNCA	SNCA	GPI	GPI	3	2	-	3	1.39634	1.39634	0.03	0	0	na	na
SNCA	SNCA	GFM2	GFM2	3	2	-	3	1.39634	1.39634	0.03	0	0	na	na
SNCA	SNCA	HTATSF1	HTATSF1	3	2	-	3	1.39634	1.39634	0.03	0	0	na	na
SNCA	SNCA	GYS1	GYS1	3	2	-	3	1.39634	1.39634	0.03	0	0	na	na
SNCA	SNCA	PRKACB	PRKACB	5	3	-	5	1.57876	1.57876	0.02	0	0	na	na
SNCA	SNCA	PMPCA	PMPCA	5	3	-	5	1.57876	1.57876	0.02	0	0	na	na
SNCA	SNCA	PYCR3	PYCR3	5	3	-	5	1.57876	1.57876	0.02	0	0	na	na
SNCA	SNCA	ACTN4	ACTN4	33	14	-	33	2.40526	2.40526	0.02	0	0	na	na
SNCA	SNCA	NISCH	NISCH	5	3	-	5	1.57876	1.57876	0.02	0	0	na	na
SNCA	SNCA	HSPA4L	HSPA4L	28	12	-	28	2.36646	2.36646	0.02	0	0	na	na
SNCA	SNCA	POLR2H	POLR2H	5	3	-	5	1.57876	1.57876	0.02	1	1	|| pubmed:26496610 || || || || || || || ||	|| pubmed:26496610 || || || || || || || ||
SNCA	SNCA	PAFAH1B3	PAFAH1B3	5	3	-	5	1.57876	1.57876	0.02	0	0	na	na
SNCA	SNCA	PHKG2	PHKG2	5	3	-	5	1.57876	1.57876	0.02	0	0	na	na
SNCA	SNCA	RICTOR	RICTOR	5	3	-	5	1.57876	1.57876	0.02	0	0	na	na
SNCA	SNCA	KIF16B	KIF16B	5	3	-	5	1.57876	1.57876	0.02	0	0	na	na
SNCA	SNCA	RPS20	RPS20	5	3	-	5	1.57876	1.57876	0.02	0	0	na	na
SNCA	SNCA	DPCD	DPCD	5	3	-	5	1.57876	1.57876	0.02	0	0	na	na
SNCA	SNCA	IFT57	IFT57	5	3	-	5	1.57876	1.57876	0.02	0	0	na	na
SNCA	SNCA	H1-3	H1-3	5	3	-	5	1.57876	1.57876	0.02	0	0	na	na
SNCA	SNCA	TBC1D10B	TBC1D10B	5	3	-	5	1.57876	1.57876	0.02	0	0	na	na
SNCA	SNCA	MAP3K2	MAP3K2	5	3	-	5	1.57876	1.57876	0.02	0	0	na	na
SNCA	SNCA	USP22	USP22	5	3	-	5	1.57876	1.57876	0.02	0	0	na	na
SNCA	SNCA	RIPOR1	RIPOR1	5	3	-	5	1.57876	1.57876	0.02	0	0	na	na
SNCA	SNCA	STUB1	STUB1	5	3	-	5	1.57876	1.57876	0.02	1	1	|| pubmed:21358815|pubmed:18436529 || || || || || || || ||	|| pubmed:21358815|pubmed:18436529 || || || || || || || ||
SNCA	SNCA	PPME1	PPME1	5	3	-	5	1.57876	1.57876	0.02	0	0	na	na
SNCA	SNCA	ERO1B	ERO1B	5	3	-	5	1.57876	1.57876	0.02	0	0	na	na
SNCA	SNCA	RABGGTA	RABGGTA	5	3	-	5	1.57876	1.57876	0.02	0	0	na	na
SNCA	SNCA	CCDC134	CCDC134	5	3	-	5	1.57876	1.57876	0.02	0	0	na	na
SNCA	SNCA	DENND4C	DENND4C	7	4	-	7	1.68821	1.68821	0.01	0	0	na	na
SNCA	SNCA	PDCL3	PDCL3	7	4	-	7	1.68821	1.68821	0.01	0	0	na	na
SNCA	SNCA	SMARCA1	SMARCA1	7	4	-	7	1.68821	1.68821	0.01	0	0	na	na
SNCA	SNCA	TSN	TSN	10	5	-	10	1.93834	1.93834	0.01	0	0	na	na
SNCA	SNCA	FAM98A	FAM98A	7	4	-	7	1.68821	1.68821	0.01	0	0	na	na
SNCA	SNCA	ABCF2	ABCF2	7	4	-	7	1.68821	1.68821	0.01	0	0	na	na
SNCA	SNCA	PSMA7	PSMA7	7	4	-	7	1.68821	1.68821	0.01	0	0	na	na
SNCA	SNCA	ABHD10	ABHD10	7	4	-	7	1.68821	1.68821	0.01	0	0	na	na
SNCA	SNCA	EIF3K	EIF3K	7	4	-	7	1.68821	1.68821	0.01	0	0	na	na
SNCA	SNCA	SRSF11	SRSF11	7	4	-	7	1.68821	1.68821	0.01	0	0	na	na
SNCA	SNCA	VPS16	VPS16	7	4	-	7	1.68821	1.68821	0.01	0	0	na	na
SNCA	SNCA	PXDN	PXDN	10	5	-	10	1.93834	1.93834	0.01	0	0	na	na
SNCA	SNCA	PAPSS1	PAPSS1	7	4	-	7	1.68821	1.68821	0.01	0	0	na	na
SNCA	SNCA	PPP2R2A	PPP2R2A	7	4	-	7	1.68821	1.68821	0.01	0	0	na	na
SNCA	SNCA	KIF5C	KIF5C	22	10	-	22	2.21691	2.21691	0.01	0	0	na	na
SNCA	SNCA	ACSL4	ACSL4	10	5	-	10	1.93834	1.93834	0.01	0	0	na	na
SNCA	SNCA	CBS	CBS	7	4	-	7	1.68821	1.68821	0.01	0	0	na	na
SNCA	SNCA	RNF14	RNF14	4	6	-	4	0.750279	0.750279	0	0	0	na	na
SNCA	SNCA	UBE2Q1	UBE2Q1	9	11	-	9	0.880578	0.880578	0	0	0	na	na
SNCA	SNCA	MZT2B	MZT2B	2	2	-	2	1.042	1.042	0	0	0	na	na
SNCA	SNCA	PMM2	PMM2	1	0	-	1	2.06309	2.06309	0	0	0	na	na
SNCA	SNCA	ASS1	ASS1	1	1	-	1	1.0315	1.0315	0	0	0	na	na
SNCA	SNCA	CAMK1	CAMK1	4	9	-	4	0.525194	0.525194	0	0	0	na	na
SNCA	SNCA	SPR	SPR	4	3	-	4	1.313	1.313	0	0	0	na	na
SNCA	SNCA	CAMK4	CAMK4	5	11	-	5	0.526244	0.526244	0	0	0	na	na
SNCA	SNCA	ZC3H15	ZC3H15	1	0	-	1	2.06309	2.06309	0	0	0	na	na
SNCA	SNCA	ZC3H18	ZC3H18	1	3	-	1	0.515738	0.515738	0	0	0	na	na
SNCA	SNCA	DHX9	DHX9	39	35	-	39	1.17936	1.17936	0	0	0	na	na
SNCA	SNCA	TCOF1	TCOF1	6	5	-	6	1.22966	1.22966	0	0	0	na	na
SNCA	SNCA	NUP98	NUP98	16	19	-	16	0.900395	0.900395	0	0	0	na	na
SNCA	SNCA	NUP93	NUP93	30	37	-	30	0.865522	0.865522	0	0	0	na	na
SNCA	SNCA	SP7	SP7	1	1	-	1	1.0315	1.0315	0	0	0	na	na
SNCA	SNCA	OPA1	OPA1	18	17	-	18	1.11855	1.11855	0	0	0	na	na
SNCA	SNCA	RAB40B	RAB40B	1	0	-	1	2.06309	2.06309	0	0	0	na	na
SNCA	SNCA	FBL	FBL	1	7	-	1	0.257866	0.257866	0	0	0	na	na
SNCA	SNCA	GTSE1	GTSE1	1	0	-	1	2.06309	2.06309	0	0	0	na	na
SNCA	SNCA	PSAP	PSAP	4	3	-	4	1.313	1.313	0	1	1	|| pubmed:22939629 || || || || || || || ||	|| pubmed:22939629 || || || || || || || ||
SNCA	SNCA	NOP9	NOP9	1	0	-	1	2.06309	2.06309	0	0	0	na	na
SNCA	SNCA	NOP2	NOP2	2	2	-	2	1.042	1.042	0	0	0	na	na
SNCA	SNCA	DENND4A	DENND4A	4	6	-	4	0.750279	0.750279	0	0	0	na	na
SNCA	SNCA	DENND4B	DENND4B	1	2	-	1	0.687655	0.687655	0	0	0	na	na
SNCA	SNCA	SWAP70	SWAP70	6	10	-	6	0.670722	0.670722	0	0	0	na	na
SNCA	SNCA	PHLDA2	PHLDA2	1	0	-	1	2.06309	2.06309	0	0	0	na	na
SNCA	SNCA	TIPRL	TIPRL	13	12	-	13	1.13992	1.13992	0	0	0	na	na
SNCA	SNCA	FBXL16	FBXL16	1	0	-	1	2.06309	2.06309	0	0	0	na	na
SNCA	SNCA	FAM169A	FAM169A	9	11	-	9	0.880578	0.880578	0	0	0	na	na
SNCA	SNCA	FBXL18	FBXL18	2	2	-	2	1.042	1.042	0	0	0	na	na
SNCA	SNCA	COL4A2	COL4A2	1	1	-	1	1.0315	1.0315	0	0	0	na	na
SNCA	SNCA	GRN	GRN	1	0	-	1	2.06309	2.06309	0	0	0	na	na
SNCA	SNCA	ITGAX	ITGAX	1	1	-	1	1.0315	1.0315	0	0	0	na	na
SNCA	SNCA	HLX	HLX	1	0	-	1	2.06309	2.06309	0	0	0	na	na
SNCA	SNCA	HLCS	HLCS	1	2	-	1	0.687655	0.687655	0	0	0	na	na
SNCA	SNCA	ITGAM	ITGAM	1	1	-	1	1.0315	1.0315	0	0	0	na	na
SNCA	SNCA	ITGAE	ITGAE	1	0	-	1	2.06309	2.06309	0	0	0	na	na
SNCA	SNCA	SMAD4	SMAD4	1	0	-	1	2.06309	2.06309	0	0	0	na	na
SNCA	SNCA	SMAD2	SMAD2	3	3	-	3	1.04725	1.04725	0	0	0	na	na
SNCA	SNCA	IL1RAPL1	IL1RAPL1	1	0	-	1	2.06309	2.06309	0	0	0	na	na
SNCA	SNCA	ABHD14B	ABHD14B	10	13	-	10	0.830709	0.830709	0	0	0	na	na
SNCA	SNCA	NECAP2	NECAP2	8	6	-	8	1.35771	1.35771	0	0	0	na	na
SNCA	SNCA	ARTN	ARTN	1	0	-	1	2.06309	2.06309	0	0	0	na	na
SNCA	SNCA	ATP1A3	ATP1A3	6	6	-	6	1.054	1.054	0	0	0	na	na
SNCA	SNCA	ATP1A1	ATP1A1	10	8	-	10	1.29222	1.29222	0	0	0	na	na
SNCA	SNCA	CRTAP	CRTAP	1	2	-	1	0.687655	0.687655	0	0	0	na	na
SNCA	SNCA	SPHK1	SPHK1	1	0	-	1	2.06309	2.06309	0	0	0	na	na
SNCA	SNCA	IPO11	IPO11	17	19	-	17	0.953545	0.953545	0	0	0	na	na
SNCA	SNCA	IPO13	IPO13	9	15	-	9	0.660433	0.660433	0	0	0	na	na
SNCA	SNCA	IFT81	IFT81	2	5	-	2	0.520991	0.520991	0	0	0	na	na
SNCA	SNCA	IFT88	IFT88	2	2	-	2	1.042	1.042	0	0	0	na	na
SNCA	SNCA	ATG4C	ATG4C	1	1	-	1	1.0315	1.0315	0	0	0	na	na
SNCA	SNCA	GPT2	GPT2	1	0	-	1	2.06309	2.06309	0	0	0	na	na
SNCA	SNCA	PNP	PNP	1	1	-	1	1.0315	1.0315	0	0	0	na	na
SNCA	SNCA	ANKFY1	ANKFY1	8	8	-	8	1.056	1.056	0	0	0	na	na
SNCA	SNCA	PNN	PNN	1	5	-	1	0.343822	0.343822	0	0	0	na	na
SNCA	SNCA	SIDT1	SIDT1	1	0	-	1	2.06309	2.06309	0	0	0	na	na
SNCA	SNCA	SIX3	SIX3	1	1	-	1	1.0315	1.0315	0	0	0	na	na
SNCA	SNCA	UFD1	UFD1	3	4	-	3	0.837794	0.837794	0	0	0	na	na
SNCA	SNCA	COPG2	COPG2	33	38	-	33	0.925098	0.925098	0	0	0	na	na
SNCA	SNCA	AAGAB	AAGAB	2	4	-	2	0.625191	0.625191	0	0	0	na	na
SNCA	SNCA	SYPL1	SYPL1	1	1	-	1	1.0315	1.0315	0	0	0	na	na
SNCA	SNCA	RFX4	RFX4	1	0	-	1	2.06309	2.06309	0	0	0	na	na
SNCA	SNCA	NRXN3	NRXN3	1	1	-	1	1.0315	1.0315	0	0	0	na	na
SNCA	SNCA	RFX1	RFX1	1	1	-	1	1.0315	1.0315	0	0	0	na	na
SNCA	SNCA	RFX2	RFX2	1	0	-	1	2.06309	2.06309	0	0	0	na	na
SNCA	SNCA	APC	APC	1	1	-	1	1.0315	1.0315	0	0	0	na	na
SNCA	SNCA	ABCE1	ABCE1	22	22	-	22	1.06026	1.06026	0	0	0	na	na
SNCA	SNCA	UQCRC2	UQCRC2	1	1	-	1	1.0315	1.0315	0	1	1	|| pubmed:18614564 || || || || || || || ||	|| pubmed:18614564 || || || || || || || ||
SNCA	SNCA	ADNP	ADNP	1	4	-	1	0.412588	0.412588	0	0	0	na	na
SNCA	SNCA	ZNF57	ZNF57	1	0	-	1	2.06309	2.06309	0	0	0	na	na
SNCA	SNCA	ELOA	ELOA	1	1	-	1	1.0315	1.0315	0	0	0	na	na
SNCA	SNCA	KHDRBS1	KHDRBS1	13	16	-	13	0.871701	0.871701	0	0	0	na	na
SNCA	SNCA	KHDRBS3	KHDRBS3	4	3	-	4	1.313	1.313	0	0	0	na	na
SNCA	SNCA	LHCGR	LHCGR	1	0	-	1	2.06309	2.06309	0	0	0	na	na
SNCA	SNCA	DPYSL3	DPYSL3	2	3	-	2	0.781492	0.781492	0	0	0	na	na
SNCA	SNCA	BOP1	BOP1	2	3	-	2	0.781492	0.781492	0	0	0	na	na
SNCA	SNCA	KDM3B	KDM3B	5	11	-	5	0.526244	0.526244	0	0	0	na	na
SNCA	SNCA	MYO3A	MYO3A	1	0	-	1	2.06309	2.06309	0	0	0	na	na
SNCA	SNCA	APIP	APIP	6	4	-	6	1.4756	1.4756	0	0	0	na	na
SNCA	SNCA	EIF2B5	EIF2B5	1	5	-	1	0.343822	0.343822	0	0	0	na	na
SNCA	SNCA	EIF2B2	EIF2B2	13	8	-	13	1.64655	1.64655	0	0	0	na	na
SNCA	SNCA	EIF2B3	EIF2B3	6	10	-	6	0.670722	0.670722	0	0	0	na	na
SNCA	SNCA	EIF2B1	EIF2B1	14	16	-	14	0.934231	0.934231	0	0	0	na	na
SNCA	SNCA	PRKAR2A	PRKAR2A	14	13	-	14	1.13442	1.13442	0	0	0	na	na
SNCA	SNCA	PRKAR2B	PRKAR2B	11	8	-	11	1.41033	1.41033	0	0	0	na	na
SNCA	SNCA	TXNIP	TXNIP	1	0	-	1	2.06309	2.06309	0	0	0	na	na
SNCA	SNCA	IFT140	IFT140	1	1	-	1	1.0315	1.0315	0	0	0	na	na
SNCA	SNCA	RSPH3	RSPH3	1	0	-	1	2.06309	2.06309	0	0	0	na	na
SNCA	SNCA	MYT1L	MYT1L	1	4	-	1	0.412588	0.412588	0	0	0	na	na
SNCA	SNCA	PHACTR1	PHACTR1	1	0	-	1	2.06309	2.06309	0	0	0	na	na
SNCA	SNCA	LRSAM1	LRSAM1	5	8	-	5	0.701661	0.701661	0	0	0	na	na
SNCA	SNCA	CLIC1	CLIC1	2	2	-	2	1.042	1.042	0	0	0	na	na
SNCA	SNCA	API5	API5	33	36	-	33	0.975103	0.975103	0	0	0	na	na
SNCA	SNCA	SOWAHA	SOWAHA	1	1	-	1	1.0315	1.0315	0	0	0	na	na
SNCA	SNCA	SOWAHB	SOWAHB	1	0	-	1	2.06309	2.06309	0	0	0	na	na
SNCA	SNCA	SOWAHC	SOWAHC	4	9	-	4	0.525194	0.525194	0	0	0	na	na
SNCA	SNCA	MYBL1	MYBL1	1	0	-	1	2.06309	2.06309	0	0	0	na	na
SNCA	SNCA	SMOC1	SMOC1	1	0	-	1	2.06309	2.06309	0	0	0	na	na
SNCA	SNCA	CASP9	CASP9	2	2	-	2	1.042	1.042	0	0	0	na	na
SNCA	SNCA	ZAP70	ZAP70	1	0	-	1	2.06309	2.06309	0	0	0	na	na
SNCA	SNCA	SYNDIG1	SYNDIG1	1	0	-	1	2.06309	2.06309	0	0	0	na	na
SNCA	SNCA	OGFR	OGFR	1	1	-	1	1.0315	1.0315	0	0	0	na	na
SNCA	SNCA	CDC5L	CDC5L	4	6	-	4	0.750279	0.750279	0	0	0	na	na
SNCA	SNCA	SBDS	SBDS	4	3	-	4	1.313	1.313	0	0	0	na	na
SNCA	SNCA	VCL	VCL	61	58	-	61	1.11598	1.11598	0	0	0	na	na
SNCA	SNCA	AP2A1	AP2A1	22	25	-	22	0.937918	0.937918	0	1	1	|| pubmed:18614564 || || || || || || || ||	|| pubmed:18614564 || || || || || || || ||
SNCA	SNCA	AP2A2	AP2A2	18	22	-	18	0.875387	0.875387	0	0	0	na	na
SNCA	SNCA	PBX2	PBX2	1	1	-	1	1.0315	1.0315	0	0	0	na	na
SNCA	SNCA	PBX3	PBX3	1	0	-	1	2.06309	2.06309	0	0	0	na	na
SNCA	SNCA	NSUN2	NSUN2	27	20	-	27	1.41433	1.41433	0	0	0	na	na
SNCA	SNCA	NSUN5	NSUN5	1	5	-	1	0.343822	0.343822	0	0	0	na	na
SNCA	SNCA	TUBG1	TUBG1	12	11	-	12	1.14633	1.14633	0	1	1	|| pubmed:26496610 || || || || || || || ||	|| pubmed:26496610 || || || || || || || ||
SNCA	SNCA	PRAMEF5	PRAMEF5	1	1	-	1	1.0315	1.0315	0	0	0	na	na
SNCA	SNCA	TIMM44	TIMM44	8	17	-	8	0.527995	0.527995	0	0	0	na	na
SNCA	SNCA	TUFM	TUFM	35	26	-	35	1.41499	1.41499	0	0	0	na	na
SNCA	SNCA	KMT5A	KMT5A	1	0	-	1	2.06309	2.06309	0	0	0	na	na
SNCA	SNCA	ERGIC3	ERGIC3	1	0	-	1	2.06309	2.06309	0	0	0	na	na
SNCA	SNCA	UXT	UXT	4	3	-	4	1.313	1.313	0	0	0	na	na
SNCA	SNCA	TTC30A	TTC30A	2	3	-	2	0.781492	0.781492	0	0	0	na	na
SNCA	SNCA	GSDME	GSDME	10	15	-	10	0.72687	0.72687	0	0	0	na	na
SNCA	SNCA	DLGAP1	DLGAP1	1	0	-	1	2.06309	2.06309	0	0	0	na	na
SNCA	SNCA	DLGAP4	DLGAP4	1	1	-	1	1.0315	1.0315	0	0	0	na	na
SNCA	SNCA	MBNL1	MBNL1	1	1	-	1	1.0315	1.0315	0	0	0	na	na
SNCA	SNCA	CLCN1	CLCN1	1	1	-	1	1.0315	1.0315	0	0	0	na	na
SNCA	SNCA	BRD1	BRD1	1	0	-	1	2.06309	2.06309	0	0	0	na	na
SNCA	SNCA	DNAJA2	DNAJA2	8	8	-	8	1.056	1.056	0	0	0	na	na
SNCA	SNCA	DNAJA4	DNAJA4	1	0	-	1	2.06309	2.06309	0	0	0	na	na
SNCA	SNCA	GLG1	GLG1	1	1	-	1	1.0315	1.0315	0	0	0	na	na
SNCA	SNCA	PTPN13	PTPN13	3	3	-	3	1.04725	1.04725	0	0	0	na	na
SNCA	SNCA	PTPN12	PTPN12	4	3	-	4	1.313	1.313	0	0	0	na	na
SNCA	SNCA	MYCBP	MYCBP	2	3	-	2	0.781492	0.781492	0	0	0	na	na
SNCA	SNCA	AKT3	AKT3	4	3	-	4	1.313	1.313	0	0	0	na	na
SNCA	SNCA	LYAR	LYAR	1	3	-	1	0.515738	0.515738	0	0	0	na	na
SNCA	SNCA	DMD	DMD	2	2	-	2	1.042	1.042	0	0	0	na	na
SNCA	SNCA	SEH1L	SEH1L	7	6	-	7	1.20585	1.20585	0	0	0	na	na
SNCA	SNCA	GAB4	GAB4	1	1	-	1	1.0315	1.0315	0	0	0	na	na
SNCA	SNCA	TFIP11	TFIP11	4	9	-	4	0.525194	0.525194	0	0	0	na	na
SNCA	SNCA	NPTX1	NPTX1	1	0	-	1	2.06309	2.06309	0	0	0	na	na
SNCA	SNCA	NDRG1	NDRG1	19	12	-	19	1.63054	1.63054	0	0	0	na	na
SNCA	SNCA	NDRG3	NDRG3	4	6	-	4	0.750279	0.750279	0	0	0	na	na
SNCA	SNCA	SRSF5	SRSF5	2	3	-	2	0.781492	0.781492	0	0	0	na	na
SNCA	SNCA	SRSF4	SRSF4	3	6	-	3	0.598421	0.598421	0	1	1	|| pubmed:26496610 || || || || || || || ||	|| pubmed:26496610 || || || || || || || ||
SNCA	SNCA	SRSF7	SRSF7	4	5	-	4	0.875328	0.875328	0	0	0	na	na
SNCA	SNCA	SRSF6	SRSF6	4	5	-	4	0.875328	0.875328	0	0	0	na	na
SNCA	SNCA	SRSF1	SRSF1	5	10	-	5	0.574085	0.574085	0	0	0	na	na
SNCA	SNCA	CHD1L	CHD1L	16	19	-	16	0.900395	0.900395	0	0	0	na	na
SNCA	SNCA	SRSF3	SRSF3	3	4	-	3	0.837794	0.837794	0	0	0	na	na
SNCA	SNCA	TRAPPC6A	TRAPPC6A	1	1	-	1	1.0315	1.0315	0	0	0	na	na
SNCA	SNCA	SRSF9	SRSF9	2	2	-	2	1.042	1.042	0	0	0	na	na
SNCA	SNCA	SRSF8	SRSF8	1	3	-	1	0.515738	0.515738	0	0	0	na	na
SNCA	SNCA	RAPH1	RAPH1	1	2	-	1	0.687655	0.687655	0	0	0	na	na
SNCA	SNCA	DNAJB11	DNAJB11	1	1	-	1	1.0315	1.0315	0	0	0	na	na
SNCA	SNCA	RNF135	RNF135	1	0	-	1	2.06309	2.06309	0	0	0	na	na
SNCA	SNCA	CLNS1A	CLNS1A	1	1	-	1	1.0315	1.0315	0	0	0	na	na
SNCA	SNCA	CAMKK2	CAMKK2	1	7	-	1	0.257866	0.257866	0	0	0	na	na
SNCA	SNCA	MYO1E	MYO1E	3	5	-	3	0.698159	0.698159	0	0	0	na	na
SNCA	SNCA	MYO1D	MYO1D	5	16	-	5	0.371466	0.371466	0	0	0	na	na
SNCA	SNCA	MYO1C	MYO1C	2	4	-	2	0.625191	0.625191	0	0	0	na	na
SNCA	SNCA	MYO1B	MYO1B	3	11	-	3	0.349077	0.349077	0	0	0	na	na
SNCA	SNCA	CHMP7	CHMP7	5	4	-	5	1.263	1.263	0	0	0	na	na
SNCA	SNCA	CHMP5	CHMP5	1	1	-	1	1.0315	1.0315	0	1	1	|| pubmed:22863883 || || || || || || || ||	|| pubmed:22863883 || || || || || || || ||
SNCA	SNCA	DENND6A	DENND6A	6	8	-	6	0.819772	0.819772	0	0	0	na	na
SNCA	SNCA	PGBD5	PGBD5	1	1	-	1	1.0315	1.0315	0	0	0	na	na
SNCA	SNCA	PGBD2	PGBD2	1	1	-	1	1.0315	1.0315	0	0	0	na	na
SNCA	SNCA	CTPS2	CTPS2	11	9	-	11	1.2693	1.2693	0	0	0	na	na
SNCA	SNCA	CTPS1	CTPS1	33	32	-	33	1.0933	1.0933	0	0	0	na	na
SNCA	SNCA	SULT6B1	SULT6B1	1	0	-	1	2.06309	2.06309	0	0	0	na	na
SNCA	SNCA	ATAT1	ATAT1	6	7	-	6	0.922245	0.922245	0	0	0	na	na
SNCA	SNCA	SRC	SRC	2	2	-	2	1.042	1.042	0	1	1	|| pubmed:11078745 || || || || || || || ||	|| pubmed:11078745 || || || || || || || ||
SNCA	SNCA	NEMF	NEMF	2	3	-	2	0.781492	0.781492	0	0	0	na	na
SNCA	SNCA	SRI	SRI	2	4	-	2	0.625191	0.625191	0	1	1	|| pubmed:17893145 || || || || || || || ||	|| pubmed:17893145 || || || || || || || ||
SNCA	SNCA	SRM	SRM	3	3	-	3	1.04725	1.04725	0	0	0	na	na
SNCA	SNCA	SRR	SRR	8	11	-	8	0.791995	0.791995	0	0	0	na	na
SNCA	SNCA	LGALS8	LGALS8	1	0	-	1	2.06309	2.06309	0	0	0	na	na
SNCA	SNCA	EIF2AK1	EIF2AK1	1	0	-	1	2.06309	2.06309	0	0	0	na	na
SNCA	SNCA	EIF2AK2	EIF2AK2	10	10	-	10	1.05727	1.05727	0	0	0	na	na
SNCA	SNCA	EIF2AK4	EIF2AK4	7	11	-	7	0.703411	0.703411	0	0	0	na	na
SNCA	SNCA	MYO16	MYO16	1	0	-	1	2.06309	2.06309	0	0	0	na	na
SNCA	SNCA	ASAP1	ASAP1	8	9	-	8	0.950395	0.950395	0	0	0	na	na
SNCA	SNCA	ASAP2	ASAP2	4	4	-	4	1.0504	1.0504	0	0	0	na	na
SNCA	SNCA	ASAP3	ASAP3	1	2	-	1	0.687655	0.687655	0	0	0	na	na
SNCA	SNCA	OCRL	OCRL	16	9	-	16	1.8008	1.8008	0	0	0	na	na
SNCA	SNCA	LOXHD1	LOXHD1	2	3	-	2	0.781492	0.781492	0	0	0	na	na
SNCA	SNCA	LRRC20	LRRC20	1	1	-	1	1.0315	1.0315	0	0	0	na	na
SNCA	SNCA	PIGN	PIGN	1	1	-	1	1.0315	1.0315	0	0	0	na	na
SNCA	SNCA	PIGR	PIGR	1	1	-	1	1.0315	1.0315	0	0	0	na	na
SNCA	SNCA	ILKAP	ILKAP	1	0	-	1	2.06309	2.06309	0	0	0	na	na
SNCA	SNCA	JCHAIN	JCHAIN	1	0	-	1	2.06309	2.06309	0	0	0	na	na
SNCA	SNCA	ANKLE1	ANKLE1	1	0	-	1	2.06309	2.06309	0	0	0	na	na
SNCA	SNCA	CCDC179	CCDC179	1	0	-	1	2.06309	2.06309	0	0	0	na	na
SNCA	SNCA	ELAC2	ELAC2	2	2	-	2	1.042	1.042	0	0	0	na	na
SNCA	SNCA	SRRM1	SRRM1	1	4	-	1	0.412588	0.412588	0	1	1	|| pubmed:26496610 || || || || || || || ||	|| pubmed:26496610 || || || || || || || ||
SNCA	SNCA	SRRM2	SRRM2	4	6	-	4	0.750279	0.750279	0	0	0	na	na
SNCA	SNCA	CCDC177	CCDC177	2	2	-	2	1.042	1.042	0	0	0	na	na
SNCA	SNCA	PDK1	PDK1	2	2	-	2	1.042	1.042	0	0	0	na	na
SNCA	SNCA	PDK3	PDK3	1	1	-	1	1.0315	1.0315	0	0	0	na	na
SNCA	SNCA	LNPEP	LNPEP	1	3	-	1	0.515738	0.515738	0	0	0	na	na
SNCA	SNCA	PUF60	PUF60	14	11	-	14	1.3235	1.3235	0	0	0	na	na
SNCA	SNCA	ZFAND1	ZFAND1	1	0	-	1	2.06309	2.06309	0	0	0	na	na
SNCA	SNCA	SLC39A10	SLC39A10	1	0	-	1	2.06309	2.06309	0	0	0	na	na
SNCA	SNCA	ARHGAP21	ARHGAP21	1	1	-	1	1.0315	1.0315	0	0	0	na	na
SNCA	SNCA	ARHGAP27	ARHGAP27	1	1	-	1	1.0315	1.0315	0	0	0	na	na
SNCA	SNCA	SAP18	SAP18	1	6	-	1	0.294704	0.294704	0	0	0	na	na
SNCA	SNCA	ARHGAP29	ARHGAP29	1	1	-	1	1.0315	1.0315	0	0	0	na	na
SNCA	SNCA	ARHGAP28	ARHGAP28	1	1	-	1	1.0315	1.0315	0	0	0	na	na
SNCA	SNCA	DDIT4	DDIT4	1	0	-	1	2.06309	2.06309	0	0	0	na	na
SNCA	SNCA	ATG2B	ATG2B	11	10	-	11	1.15391	1.15391	0	0	0	na	na
SNCA	SNCA	PALS2	PALS2	14	15	-	14	0.99262	0.99262	0	0	0	na	na
SNCA	SNCA	PALS1	PALS1	2	3	-	2	0.781492	0.781492	0	0	0	na	na
SNCA	SNCA	H4C6	H4C6	7	5	-	7	1.40683	1.40683	0	0	0	na	na
SNCA	SNCA	DR1	DR1	1	0	-	1	2.06309	2.06309	0	0	0	na	na
SNCA	SNCA	MTURN	MTURN	1	0	-	1	2.06309	2.06309	0	0	0	na	na
SNCA	SNCA	RASSF2	RASSF2	1	3	-	1	0.515738	0.515738	0	0	0	na	na
SNCA	SNCA	CHD3	CHD3	6	9	-	6	0.737794	0.737794	0	0	0	na	na
SNCA	SNCA	CHD2	CHD2	1	1	-	1	1.0315	1.0315	0	0	0	na	na
SNCA	SNCA	CHD4	CHD4	30	46	-	30	0.699783	0.699783	0	0	0	na	na
SNCA	SNCA	CAP1	CAP1	19	19	-	19	1.05985	1.05985	0	0	0	na	na
SNCA	SNCA	CAP2	CAP2	3	4	-	3	0.837794	0.837794	0	0	0	na	na
SNCA	SNCA	SKIV2L	SKIV2L	29	22	-	29	1.38378	1.38378	0	0	0	na	na
SNCA	SNCA	TTC5	TTC5	1	3	-	1	0.515738	0.515738	0	0	0	na	na
SNCA	SNCA	TTC4	TTC4	8	7	-	8	1.188	1.188	0	0	0	na	na
SNCA	SNCA	TTC6	TTC6	1	0	-	1	2.06309	2.06309	0	0	0	na	na
SNCA	SNCA	TTC1	TTC1	9	9	-	9	1.0567	1.0567	0	0	0	na	na
SNCA	SNCA	RAB3GAP1	RAB3GAP1	18	22	-	18	0.875387	0.875387	0	0	0	na	na
SNCA	SNCA	TTC8	TTC8	1	1	-	1	1.0315	1.0315	0	0	0	na	na
SNCA	SNCA	CAPS	CAPS	1	0	-	1	2.06309	2.06309	0	0	0	na	na
SNCA	SNCA	DYNC1LI1	DYNC1LI1	28	35	-	28	0.854551	0.854551	0	0	0	na	na
SNCA	SNCA	DYNC1LI2	DYNC1LI2	14	13	-	14	1.13442	1.13442	0	0	0	na	na
SNCA	SNCA	CAPG	CAPG	6	7	-	6	0.922245	0.922245	0	0	0	na	na
SNCA	SNCA	TPRKB	TPRKB	1	1	-	1	1.0315	1.0315	0	0	0	na	na
SNCA	SNCA	ETHE1	ETHE1	1	1	-	1	1.0315	1.0315	0	0	0	na	na
SNCA	SNCA	MPG	MPG	1	0	-	1	2.06309	2.06309	0	0	0	na	na
SNCA	SNCA	ABCG4	ABCG4	1	0	-	1	2.06309	2.06309	0	0	0	na	na
SNCA	SNCA	SPC25	SPC25	4	5	-	4	0.875328	0.875328	0	0	0	na	na
SNCA	SNCA	CSNK2A1	CSNK2A1	3	4	-	3	0.837794	0.837794	0	1	1	|| pubmed:10617630|pubmed:15033366 || || || || || || || ||	|| pubmed:10617630|pubmed:15033366 || || || || || || || ||
SNCA	SNCA	GRPEL1	GRPEL1	1	0	-	1	2.06309	2.06309	0	0	0	na	na
SNCA	SNCA	CIAO2A	CIAO2A	1	0	-	1	2.06309	2.06309	0	0	0	na	na
SNCA	SNCA	CIAO2B	CIAO2B	3	6	-	3	0.598421	0.598421	0	0	0	na	na
SNCA	SNCA	HELLS	HELLS	3	7	-	3	0.523618	0.523618	0	0	0	na	na
SNCA	SNCA	GGA1	GGA1	15	8	-	15	1.88278	1.88278	0	0	0	na	na
SNCA	SNCA	GGA3	GGA3	5	7	-	5	0.789369	0.789369	0	0	0	na	na
SNCA	SNCA	GGA2	GGA2	10	15	-	10	0.72687	0.72687	0	0	0	na	na
SNCA	SNCA	FHOD1	FHOD1	16	17	-	16	1.00044	1.00044	0	0	0	na	na
SNCA	SNCA	ADH7	ADH7	1	1	-	1	1.0315	1.0315	0	0	0	na	na
SNCA	SNCA	PKD2	PKD2	1	1	-	1	1.0315	1.0315	0	0	0	na	na
SNCA	SNCA	PKD1	PKD1	1	1	-	1	1.0315	1.0315	0	0	0	na	na
SNCA	SNCA	PSMB7	PSMB7	1	1	-	1	1.0315	1.0315	0	0	0	na	na
SNCA	SNCA	PSMB6	PSMB6	2	2	-	2	1.042	1.042	0	0	0	na	na
SNCA	SNCA	PSMB5	PSMB5	1	3	-	1	0.515738	0.515738	0	0	0	na	na
SNCA	SNCA	PSMB4	PSMB4	1	1	-	1	1.0315	1.0315	0	0	0	na	na
SNCA	SNCA	PSMB3	PSMB3	1	2	-	1	0.687655	0.687655	0	0	0	na	na
SNCA	SNCA	PSMB2	PSMB2	3	3	-	3	1.04725	1.04725	0	0	0	na	na
SNCA	SNCA	PSMB1	PSMB1	3	4	-	3	0.837794	0.837794	0	0	0	na	na
SNCA	SNCA	HDHD5	HDHD5	2	6	-	2	0.446563	0.446563	0	0	0	na	na
SNCA	SNCA	HDHD3	HDHD3	2	2	-	2	1.042	1.042	0	0	0	na	na
SNCA	SNCA	TALDO1	TALDO1	1	1	-	1	1.0315	1.0315	0	0	0	na	na
SNCA	SNCA	CORO7	CORO7	13	11	-	13	1.23491	1.23491	0	0	0	na	na
SNCA	SNCA	CRY1	CRY1	1	1	-	1	1.0315	1.0315	0	0	0	na	na
SNCA	SNCA	MLH1	MLH1	5	12	-	5	0.485764	0.485764	0	0	0	na	na
SNCA	SNCA	LTN1	LTN1	35	23	-	35	1.59187	1.59187	0	0	0	na	na
SNCA	SNCA	TRIML2	TRIML2	1	1	-	1	1.0315	1.0315	0	0	0	na	na
SNCA	SNCA	ACOT13	ACOT13	1	0	-	1	2.06309	2.06309	0	0	0	na	na
SNCA	SNCA	VPS13A	VPS13A	2	7	-	2	0.390742	0.390742	0	0	0	na	na
SNCA	SNCA	VPS13C	VPS13C	28	50	-	28	0.603212	0.603212	0	0	0	na	na
SNCA	SNCA	SCAF11	SCAF11	1	0	-	1	2.06309	2.06309	0	0	0	na	na
SNCA	SNCA	NUP160	NUP160	14	23	-	14	0.661746	0.661746	0	0	0	na	na
SNCA	SNCA	TMEM164	TMEM164	1	0	-	1	2.06309	2.06309	0	0	0	na	na
SNCA	SNCA	REPIN1	REPIN1	1	0	-	1	2.06309	2.06309	0	0	0	na	na
SNCA	SNCA	NICN1	NICN1	1	0	-	1	2.06309	2.06309	0	0	0	na	na
SNCA	SNCA	PMVK	PMVK	9	16	-	9	0.621583	0.621583	0	0	0	na	na
SNCA	SNCA	VWDE	VWDE	1	0	-	1	2.06309	2.06309	0	0	0	na	na
SNCA	SNCA	GNA14	GNA14	2	2	-	2	1.042	1.042	0	0	0	na	na
SNCA	SNCA	GNA12	GNA12	1	0	-	1	2.06309	2.06309	0	0	0	na	na
SNCA	SNCA	KLHDC8A	KLHDC8A	1	1	-	1	1.0315	1.0315	0	0	0	na	na
SNCA	SNCA	TAP2	TAP2	1	0	-	1	2.06309	2.06309	0	0	0	na	na
SNCA	SNCA	MFGE8	MFGE8	1	1	-	1	1.0315	1.0315	0	0	0	na	na
SNCA	SNCA	SBF1	SBF1	20	13	-	20	1.59	1.59	0	0	0	na	na
SNCA	SNCA	DBN1	DBN1	11	8	-	11	1.41033	1.41033	0	0	0	na	na
SNCA	SNCA	CDC73	CDC73	4	3	-	4	1.313	1.313	0	0	0	na	na
SNCA	SNCA	DAZ3	DAZ3	1	0	-	1	2.06309	2.06309	0	0	0	na	na
SNCA	SNCA	GTF2F1	GTF2F1	2	2	-	2	1.042	1.042	0	0	0	na	na
SNCA	SNCA	GTF2F2	GTF2F2	1	0	-	1	2.06309	2.06309	0	0	0	na	na
SNCA	SNCA	CAGE1	CAGE1	1	0	-	1	2.06309	2.06309	0	0	0	na	na
SNCA	SNCA	EIF2D	EIF2D	6	9	-	6	0.737794	0.737794	0	0	0	na	na
SNCA	SNCA	AKAP8	AKAP8	1	1	-	1	1.0315	1.0315	0	0	0	na	na
SNCA	SNCA	AKAP9	AKAP9	6	16	-	6	0.433995	0.433995	0	0	0	na	na
SNCA	SNCA	EIF2A	EIF2A	17	20	-	17	0.908138	0.908138	0	0	0	na	na
SNCA	SNCA	NFU1	NFU1	1	0	-	1	2.06309	2.06309	0	0	0	na	na
SNCA	SNCA	RRP1B	RRP1B	1	1	-	1	1.0315	1.0315	0	0	0	na	na
SNCA	SNCA	NOVA2	NOVA2	1	0	-	1	2.06309	2.06309	0	0	0	na	na
SNCA	SNCA	HSP90B1	HSP90B1	110	96	-	110	1.21577	1.21577	0	0	0	na	na
SNCA	SNCA	PMFBP1	PMFBP1	1	0	-	1	2.06309	2.06309	0	0	0	na	na
SNCA	SNCA	PCLO	PCLO	1	1	-	1	1.0315	1.0315	0	0	0	na	na
SNCA	SNCA	MAU2	MAU2	2	4	-	2	0.625191	0.625191	0	0	0	na	na
SNCA	SNCA	UCK2	UCK2	5	6	-	5	0.902138	0.902138	0	0	0	na	na
SNCA	SNCA	BRF1	BRF1	4	4	-	4	1.0504	1.0504	0	0	0	na	na
SNCA	SNCA	FSIP2	FSIP2	1	1	-	1	1.0315	1.0315	0	0	0	na	na
SNCA	SNCA	DNAJC8	DNAJC8	1	0	-	1	2.06309	2.06309	0	0	0	na	na
SNCA	SNCA	CSNK1A1	CSNK1A1	2	3	-	2	0.781492	0.781492	0	1	1	|| pubmed:10617630|pubmed:18614564|pubmed:16959772 || || || || || || || ||	|| pubmed:10617630|pubmed:18614564|pubmed:16959772 || || || || || || || ||
SNCA	SNCA	CAMSAP2	CAMSAP2	2	2	-	2	1.042	1.042	0	0	0	na	na
SNCA	SNCA	CAMSAP3	CAMSAP3	9	14	-	9	0.704462	0.704462	0	0	0	na	na
SNCA	SNCA	DNAJC6	DNAJC6	1	0	-	1	2.06309	2.06309	0	0	0	na	na
SNCA	SNCA	CAMSAP1	CAMSAP1	2	4	-	2	0.625191	0.625191	0	0	0	na	na
SNCA	SNCA	DNAJC3	DNAJC3	1	1	-	1	1.0315	1.0315	0	0	0	na	na
SNCA	SNCA	RRP12	RRP12	3	10	-	3	0.380812	0.380812	0	0	0	na	na
SNCA	SNCA	SLC18A2	SLC18A2	1	0	-	1	2.06309	2.06309	0	0	0	na	na
SNCA	SNCA	RRP15	RRP15	1	0	-	1	2.06309	2.06309	0	0	0	na	na
SNCA	SNCA	PCARE	PCARE	1	0	-	1	2.06309	2.06309	0	0	0	na	na
SNCA	SNCA	FAM91A1	FAM91A1	7	13	-	7	0.602923	0.602923	0	0	0	na	na
SNCA	SNCA	ACAT2	ACAT2	7	5	-	7	1.40683	1.40683	0	0	0	na	na
SNCA	SNCA	ATOH1	ATOH1	1	2	-	1	0.687655	0.687655	0	0	0	na	na
SNCA	SNCA	LIMD1	LIMD1	1	3	-	1	0.515738	0.515738	0	0	0	na	na
SNCA	SNCA	TOGARAM2	TOGARAM2	1	0	-	1	2.06309	2.06309	0	0	0	na	na
SNCA	SNCA	PLAAT5	PLAAT5	1	0	-	1	2.06309	2.06309	0	0	0	na	na
SNCA	SNCA	TSPY4	TSPY4	1	0	-	1	2.06309	2.06309	0	0	0	na	na
SNCA	SNCA	RAB33A	RAB33A	1	0	-	1	2.06309	2.06309	0	0	0	na	na
SNCA	SNCA	ZFYVE26	ZFYVE26	2	2	-	2	1.042	1.042	0	0	0	na	na
SNCA	SNCA	SETDB1	SETDB1	1	1	-	1	1.0315	1.0315	0	0	0	na	na
SNCA	SNCA	UBFD1	UBFD1	1	1	-	1	1.0315	1.0315	0	0	0	na	na
SNCA	SNCA	CDK5RAP2	CDK5RAP2	1	1	-	1	1.0315	1.0315	0	0	0	na	na
SNCA	SNCA	CDK5RAP3	CDK5RAP3	8	13	-	8	0.678852	0.678852	0	0	0	na	na
SNCA	SNCA	CMTR1	CMTR1	1	3	-	1	0.515738	0.515738	0	0	0	na	na
SNCA	SNCA	CCDC144B	CCDC144B	1	0	-	1	2.06309	2.06309	0	0	0	na	na
SNCA	SNCA	ERC1	ERC1	2	4	-	2	0.625191	0.625191	0	0	0	na	na
SNCA	SNCA	CCDC144A	CCDC144A	1	0	-	1	2.06309	2.06309	0	0	0	na	na
SNCA	SNCA	BAX	BAX	8	8	-	8	1.056	1.056	0	1	1	|| pubmed:25241761 || || || || || || || ||	|| pubmed:25241761 || || || || || || || ||
SNCA	SNCA	CDK18	CDK18	2	3	-	2	0.781492	0.781492	0	0	0	na	na
SNCA	SNCA	CDK16	CDK16	10	6	-	10	1.66143	1.66143	0	0	0	na	na
SNCA	SNCA	ATP6V1B2	ATP6V1B2	13	10	-	13	1.34718	1.34718	0	1	1	|| pubmed:18614564 || || || || || || || ||	|| pubmed:18614564 || || || || || || || ||
SNCA	SNCA	BFSP2	BFSP2	1	0	-	1	2.06309	2.06309	0	0	0	na	na
SNCA	SNCA	STS	STS	1	0	-	1	2.06309	2.06309	0	0	0	na	na
SNCA	SNCA	P2RY1	P2RY1	1	0	-	1	2.06309	2.06309	0	0	0	na	na
SNCA	SNCA	HVCN1	HVCN1	1	1	-	1	1.0315	1.0315	0	0	0	na	na
SNCA	SNCA	NCL	NCL	6	11	-	6	0.614828	0.614828	0	0	0	na	na
SNCA	SNCA	PPP3CC	PPP3CC	1	0	-	1	2.06309	2.06309	0	0	0	na	na
SNCA	SNCA	SESTD1	SESTD1	2	3	-	2	0.781492	0.781492	0	0	0	na	na
SNCA	SNCA	KIAA1549	KIAA1549	1	0	-	1	2.06309	2.06309	0	0	0	na	na
SNCA	SNCA	LRRC40	LRRC40	29	36	-	29	0.860185	0.860185	0	0	0	na	na
SNCA	SNCA	LRRC42	LRRC42	1	1	-	1	1.0315	1.0315	0	0	0	na	na
SNCA	SNCA	LRRC45	LRRC45	1	0	-	1	2.06309	2.06309	0	0	0	na	na
SNCA	SNCA	LRRC47	LRRC47	23	14	-	23	1.6966	1.6966	0	0	0	na	na
SNCA	SNCA	LRRC49	LRRC49	1	0	-	1	2.06309	2.06309	0	0	0	na	na
SNCA	SNCA	TSFM	TSFM	2	10	-	2	0.284175	0.284175	0	0	0	na	na
SNCA	SNCA	FNDC1	FNDC1	1	0	-	1	2.06309	2.06309	0	0	0	na	na
SNCA	SNCA	CCDC152	CCDC152	1	1	-	1	1.0315	1.0315	0	0	0	na	na
SNCA	SNCA	CCDC150	CCDC150	1	0	-	1	2.06309	2.06309	0	0	0	na	na
SNCA	SNCA	YIF1B	YIF1B	1	1	-	1	1.0315	1.0315	0	0	0	na	na
SNCA	SNCA	SYT7	SYT7	1	0	-	1	2.06309	2.06309	0	0	0	na	na
SNCA	SNCA	TIAL1	TIAL1	4	5	-	4	0.875328	0.875328	0	0	0	na	na
SNCA	SNCA	FUBP3	FUBP3	6	5	-	6	1.22966	1.22966	0	0	0	na	na
SNCA	SNCA	FUBP1	FUBP1	2	12	-	2	0.240455	0.240455	0	0	0	na	na
SNCA	SNCA	SPZ1	SPZ1	1	0	-	1	2.06309	2.06309	0	0	0	na	na
SNCA	SNCA	CEP104	CEP104	1	1	-	1	1.0315	1.0315	0	0	0	na	na
SNCA	SNCA	TCP11L1	TCP11L1	3	6	-	3	0.598421	0.598421	0	0	0	na	na
SNCA	SNCA	GNAI3	GNAI3	2	2	-	2	1.042	1.042	0	0	0	na	na
SNCA	SNCA	CCZ1B	CCZ1B	5	8	-	5	0.701661	0.701661	0	0	0	na	na
SNCA	SNCA	PALM3	PALM3	1	0	-	1	2.06309	2.06309	0	0	0	na	na
SNCA	SNCA	MANSC4	MANSC4	1	2	-	1	0.687655	0.687655	0	0	0	na	na
SNCA	SNCA	OR5T3	OR5T3	1	0	-	1	2.06309	2.06309	0	0	0	na	na
SNCA	SNCA	ATP6V0A1	ATP6V0A1	1	3	-	1	0.515738	0.515738	0	1	1	|| pubmed:18614564 || || || || || || || ||	|| pubmed:18614564 || || || || || || || ||
SNCA	SNCA	TBC1D1	TBC1D1	4	9	-	4	0.525194	0.525194	0	0	0	na	na
SNCA	SNCA	GUCA1C	GUCA1C	1	0	-	1	2.06309	2.06309	0	0	0	na	na
SNCA	SNCA	SMPD4	SMPD4	1	0	-	1	2.06309	2.06309	0	0	0	na	na
SNCA	SNCA	ATR	ATR	9	15	-	9	0.660433	0.660433	0	0	0	na	na
SNCA	SNCA	ADAM30	ADAM30	1	1	-	1	1.0315	1.0315	0	0	0	na	na
SNCA	SNCA	SMPD2	SMPD2	1	0	-	1	2.06309	2.06309	0	0	0	na	na
SNCA	SNCA	TTC28	TTC28	13	19	-	13	0.740945	0.740945	0	0	0	na	na
SNCA	SNCA	AAMP	AAMP	1	1	-	1	1.0315	1.0315	0	0	0	na	na
SNCA	SNCA	TTC26	TTC26	3	6	-	3	0.598421	0.598421	0	0	0	na	na
SNCA	SNCA	TTC27	TTC27	3	5	-	3	0.698159	0.698159	0	0	0	na	na
SNCA	SNCA	TTC22	TTC22	1	0	-	1	2.06309	2.06309	0	0	0	na	na
SNCA	SNCA	PATL1	PATL1	2	2	-	2	1.042	1.042	0	0	0	na	na
SNCA	SNCA	U2SURP	U2SURP	12	16	-	12	0.809172	0.809172	0	0	0	na	na
SNCA	SNCA	ENO1	ENO1	18	15	-	18	1.25837	1.25837	0	0	0	na	na
SNCA	SNCA	NPAT	NPAT	1	0	-	1	2.06309	2.06309	0	0	0	na	na
SNCA	SNCA	TAOK3	TAOK3	4	3	-	4	1.313	1.313	0	0	0	na	na
SNCA	SNCA	CNOT6L	CNOT6L	3	3	-	3	1.04725	1.04725	0	0	0	na	na
SNCA	SNCA	LLGL1	LLGL1	6	6	-	6	1.054	1.054	0	0	0	na	na
SNCA	SNCA	ACOX1	ACOX1	1	0	-	1	2.06309	2.06309	0	0	0	na	na
SNCA	SNCA	NSMCE3	NSMCE3	1	3	-	1	0.515738	0.515738	0	0	0	na	na
SNCA	SNCA	OBSCN	OBSCN	1	1	-	1	1.0315	1.0315	0	0	0	na	na
SNCA	SNCA	PTK2	PTK2	2	4	-	2	0.625191	0.625191	0	1	1	|| pubmed:14657499 || || || || || || || ||	|| pubmed:14657499 || || || || || || || ||
SNCA	SNCA	RABGAP1	RABGAP1	31	27	-	31	1.2126	1.2126	0	0	0	na	na
SNCA	SNCA	PRKAA2	PRKAA2	7	14	-	7	0.562728	0.562728	0	0	0	na	na
SNCA	SNCA	PRKAA1	PRKAA1	13	10	-	13	1.34718	1.34718	0	0	0	na	na
SNCA	SNCA	DAGLB	DAGLB	1	1	-	1	1.0315	1.0315	0	0	0	na	na
SNCA	SNCA	SORBS2	SORBS2	1	0	-	1	2.06309	2.06309	0	0	0	na	na
SNCA	SNCA	SCARA5	SCARA5	1	0	-	1	2.06309	2.06309	0	0	0	na	na
SNCA	SNCA	ATG16L1	ATG16L1	1	2	-	1	0.687655	0.687655	0	0	0	na	na
SNCA	SNCA	C3orf33	C3orf33	1	0	-	1	2.06309	2.06309	0	0	0	na	na
SNCA	SNCA	ANOS1	ANOS1	1	0	-	1	2.06309	2.06309	0	0	0	na	na
SNCA	SNCA	NANP	NANP	1	1	-	1	1.0315	1.0315	0	0	0	na	na
SNCA	SNCA	USH1G	USH1G	1	1	-	1	1.0315	1.0315	0	0	0	na	na
SNCA	SNCA	MATN4	MATN4	1	0	-	1	2.06309	2.06309	0	0	0	na	na
SNCA	SNCA	TANC1	TANC1	1	4	-	1	0.412588	0.412588	0	0	0	na	na
SNCA	SNCA	TANC2	TANC2	1	2	-	1	0.687655	0.687655	0	0	0	na	na
SNCA	SNCA	KBTBD12	KBTBD12	1	1	-	1	1.0315	1.0315	0	0	0	na	na
SNCA	SNCA	HBA1	HBA1	4	4	-	4	1.0504	1.0504	0	0	0	na	na
SNCA	SNCA	LMNA	LMNA	1	0	-	1	2.06309	2.06309	0	0	0	na	na
SNCA	SNCA	BDH2	BDH2	1	0	-	1	2.06309	2.06309	0	1	1	|| pubmed:17893145 || || || || || || || ||	|| pubmed:17893145 || || || || || || || ||
SNCA	SNCA	DDX23	DDX23	3	5	-	3	0.698159	0.698159	0	0	0	na	na
SNCA	SNCA	DDX21	DDX21	7	9	-	7	0.844095	0.844095	0	0	0	na	na
SNCA	SNCA	DDX20	DDX20	9	13	-	9	0.754781	0.754781	0	0	0	na	na
SNCA	SNCA	DDX27	DDX27	1	1	-	1	1.0315	1.0315	0	0	0	na	na
SNCA	SNCA	DDX25	DDX25	1	0	-	1	2.06309	2.06309	0	0	0	na	na
SNCA	SNCA	DDX24	DDX24	1	1	-	1	1.0315	1.0315	0	0	0	na	na
SNCA	SNCA	GULP1	GULP1	1	1	-	1	1.0315	1.0315	0	0	0	na	na
SNCA	SNCA	ZNF99	ZNF99	1	2	-	1	0.687655	0.687655	0	0	0	na	na
SNCA	SNCA	FKBP15	FKBP15	9	13	-	9	0.754781	0.754781	0	0	0	na	na
SNCA	SNCA	RAET1E	RAET1E	1	0	-	1	2.06309	2.06309	0	0	0	na	na
SNCA	SNCA	TASOR2	TASOR2	1	0	-	1	2.06309	2.06309	0	0	0	na	na
SNCA	SNCA	FKBP10	FKBP10	12	9	-	12	1.3756	1.3756	0	0	0	na	na
SNCA	SNCA	FBXO10	FBXO10	1	0	-	1	2.06309	2.06309	0	0	0	na	na
SNCA	SNCA	MTARC1	MTARC1	1	0	-	1	2.06309	2.06309	0	0	0	na	na
SNCA	SNCA	TRAV4	TRAV4	1	0	-	1	2.06309	2.06309	0	0	0	na	na
SNCA	SNCA	GGPS1	GGPS1	1	0	-	1	2.06309	2.06309	0	0	0	na	na
SNCA	SNCA	TRUB1	TRUB1	7	11	-	7	0.703411	0.703411	0	0	0	na	na
SNCA	SNCA	CNGB3	CNGB3	1	0	-	1	2.06309	2.06309	0	0	0	na	na
SNCA	SNCA	BCLAF1	BCLAF1	2	2	-	2	1.042	1.042	0	0	0	na	na
SNCA	SNCA	PLA2G6	PLA2G6	1	0	-	1	2.06309	2.06309	0	0	0	na	na
SNCA	SNCA	MARCKS	MARCKS	5	7	-	5	0.789369	0.789369	0	0	0	na	na
SNCA	SNCA	ATPAF1	ATPAF1	3	3	-	3	1.04725	1.04725	0	0	0	na	na
SNCA	SNCA	SHC1	SHC1	3	5	-	3	0.698159	0.698159	0	0	0	na	na
SNCA	SNCA	CCDC70	CCDC70	1	1	-	1	1.0315	1.0315	0	0	0	na	na
SNCA	SNCA	TMEM109	TMEM109	1	0	-	1	2.06309	2.06309	0	0	0	na	na
SNCA	SNCA	TMEM102	TMEM102	1	1	-	1	1.0315	1.0315	0	0	0	na	na
SNCA	SNCA	SMPDL3B	SMPDL3B	1	0	-	1	2.06309	2.06309	0	0	0	na	na
SNCA	SNCA	TRANK1	TRANK1	1	1	-	1	1.0315	1.0315	0	0	0	na	na
SNCA	SNCA	SPEN	SPEN	1	2	-	1	0.687655	0.687655	0	0	0	na	na
SNCA	SNCA	SPEG	SPEG	1	1	-	1	1.0315	1.0315	0	0	0	na	na
SNCA	SNCA	DAXX	DAXX	1	2	-	1	0.687655	0.687655	0	0	0	na	na
SNCA	SNCA	CDC16	CDC16	7	6	-	7	1.20585	1.20585	0	0	0	na	na
SNCA	SNCA	AHNAK	AHNAK	3	11	-	3	0.349077	0.349077	0	0	0	na	na
SNCA	SNCA	MAP10	MAP10	1	0	-	1	2.06309	2.06309	0	0	0	na	na
SNCA	SNCA	MAP1B	MAP1B	33	42	-	33	0.839042	0.839042	0	1	1	|| pubmed:18614564|pubmed:10764738 || || || || || || || ||	|| pubmed:18614564|pubmed:10764738 || || || || || || || ||
SNCA	SNCA	PDCL2	PDCL2	1	1	-	1	1.0315	1.0315	0	0	0	na	na
SNCA	SNCA	EIPR1	EIPR1	1	1	-	1	1.0315	1.0315	0	0	0	na	na
SNCA	SNCA	VGF	VGF	1	0	-	1	2.06309	2.06309	0	0	0	na	na
SNCA	SNCA	MAP1S	MAP1S	13	8	-	13	1.64655	1.64655	0	0	0	na	na
SNCA	SNCA	CCP110	CCP110	1	1	-	1	1.0315	1.0315	0	0	0	na	na
SNCA	SNCA	SPICE1	SPICE1	1	1	-	1	1.0315	1.0315	0	0	0	na	na
SNCA	SNCA	IQANK1	IQANK1	1	0	-	1	2.06309	2.06309	0	0	0	na	na
SNCA	SNCA	GNAS	GNAS	2	4	-	2	0.625191	0.625191	0	0	0	na	na
SNCA	SNCA	MED13L	MED13L	1	1	-	1	1.0315	1.0315	0	0	0	na	na
SNCA	SNCA	HLTF	HLTF	1	4	-	1	0.412588	0.412588	0	0	0	na	na
SNCA	SNCA	DPF2	DPF2	1	1	-	1	1.0315	1.0315	0	0	0	na	na
SNCA	SNCA	CLPX	CLPX	2	6	-	2	0.446563	0.446563	0	0	0	na	na
SNCA	SNCA	DACT2	DACT2	1	1	-	1	1.0315	1.0315	0	0	0	na	na
SNCA	SNCA	BORCS6	BORCS6	1	2	-	1	0.687655	0.687655	0	0	0	na	na
SNCA	SNCA	BORCS5	BORCS5	1	2	-	1	0.687655	0.687655	0	0	0	na	na
SNCA	SNCA	VPS41	VPS41	1	1	-	1	1.0315	1.0315	0	0	0	na	na
SNCA	SNCA	RPL36A	RPL36A	1	1	-	1	1.0315	1.0315	0	0	0	na	na
SNCA	SNCA	UBE2I	UBE2I	2	2	-	2	1.042	1.042	0	1	1	|| pubmed:21256122 || || || || || || || ||	|| pubmed:21256122 || || || || || || || ||
SNCA	SNCA	EPB41L2	EPB41L2	25	20	-	25	1.31309	1.31309	0	0	0	na	na
SNCA	SNCA	EPB41L5	EPB41L5	2	3	-	2	0.781492	0.781492	0	0	0	na	na
SNCA	SNCA	UBE2K	UBE2K	12	12	-	12	1.05815	1.05815	0	0	0	na	na
SNCA	SNCA	PLEKHM2	PLEKHM2	1	2	-	1	0.687655	0.687655	0	0	0	na	na
SNCA	SNCA	PUDP	PUDP	1	1	-	1	1.0315	1.0315	0	0	0	na	na
SNCA	SNCA	VPS4B	VPS4B	7	9	-	7	0.844095	0.844095	0	0	0	na	na
SNCA	SNCA	SLC43A1	SLC43A1	1	0	-	1	2.06309	2.06309	0	0	0	na	na
SNCA	SNCA	UBE2O	UBE2O	25	19	-	25	1.37875	1.37875	0	0	0	na	na
SNCA	SNCA	LRRN2	LRRN2	1	0	-	1	2.06309	2.06309	0	0	0	na	na
SNCA	SNCA	PPP1R15A	PPP1R15A	1	0	-	1	2.06309	2.06309	0	0	0	na	na
SNCA	SNCA	BLMH	BLMH	1	1	-	1	1.0315	1.0315	0	0	0	na	na
SNCA	SNCA	MOGS	MOGS	1	0	-	1	2.06309	2.06309	0	0	0	na	na
SNCA	SNCA	PDCL	PDCL	3	3	-	3	1.04725	1.04725	0	0	0	na	na
SNCA	SNCA	GPRIN3	GPRIN3	1	1	-	1	1.0315	1.0315	0	0	0	na	na
SNCA	SNCA	GPRIN1	GPRIN1	1	1	-	1	1.0315	1.0315	0	0	0	na	na
SNCA	SNCA	SPTBN5	SPTBN5	1	1	-	1	1.0315	1.0315	0	0	0	na	na
SNCA	SNCA	SPTBN4	SPTBN4	1	0	-	1	2.06309	2.06309	0	0	0	na	na
SNCA	SNCA	ZNF816	ZNF816	1	0	-	1	2.06309	2.06309	0	0	0	na	na
SNCA	SNCA	SPTBN1	SPTBN1	71	53	-	71	1.41616	1.41616	0	1	1	|| pubmed:18614564|pubmed:22771809 || || || || || || || ||	|| pubmed:18614564|pubmed:22771809 || || || || || || || ||
SNCA	SNCA	PCNA	PCNA	2	5	-	2	0.520991	0.520991	0	0	0	na	na
SNCA	SNCA	SLC44A5	SLC44A5	1	0	-	1	2.06309	2.06309	0	0	0	na	na
SNCA	SNCA	MRPL38	MRPL38	1	0	-	1	2.06309	2.06309	0	0	0	na	na
SNCA	SNCA	SAMHD1	SAMHD1	25	26	-	25	1.02129	1.02129	0	0	0	na	na
SNCA	SNCA	DNPH1	DNPH1	1	0	-	1	2.06309	2.06309	0	0	0	na	na
SNCA	SNCA	RPA1	RPA1	20	28	-	20	0.767582	0.767582	0	0	0	na	na
SNCA	SNCA	RPA2	RPA2	8	12	-	8	0.731072	0.731072	0	0	0	na	na
SNCA	SNCA	NDUFS1	NDUFS1	1	0	-	1	2.06309	2.06309	0	1	1	|| pubmed:18614564 || || || || || || || ||	|| pubmed:18614564 || || || || || || || ||
SNCA	SNCA	COQ9	COQ9	1	1	-	1	1.0315	1.0315	0	0	0	na	na
SNCA	SNCA	COQ4	COQ4	1	0	-	1	2.06309	2.06309	0	0	0	na	na
SNCA	SNCA	COQ7	COQ7	1	0	-	1	2.06309	2.06309	0	0	0	na	na
SNCA	SNCA	ILF3	ILF3	26	13	-	26	2.04557	2.04557	0	1	1	|| pubmed:26496610 || || || || || || || ||	|| pubmed:26496610 || || || || || || || ||
SNCA	SNCA	ILF2	ILF2	15	16	-	15	0.99676	0.99676	0	0	0	na	na
SNCA	SNCA	ZRANB1	ZRANB1	1	1	-	1	1.0315	1.0315	0	0	0	na	na
SNCA	SNCA	MUC22	MUC22	1	1	-	1	1.0315	1.0315	0	0	0	na	na
SNCA	SNCA	CHMP2A	CHMP2A	7	5	-	7	1.40683	1.40683	0	0	0	na	na
SNCA	SNCA	ATP9B	ATP9B	1	0	-	1	2.06309	2.06309	0	0	0	na	na
SNCA	SNCA	PPT1	PPT1	4	5	-	4	0.875328	0.875328	0	0	0	na	na
SNCA	SNCA	INPP4A	INPP4A	8	6	-	8	1.35771	1.35771	0	0	0	na	na
SNCA	SNCA	MICAL2	MICAL2	1	1	-	1	1.0315	1.0315	0	0	0	na	na
SNCA	SNCA	SAFB	SAFB	1	3	-	1	0.515738	0.515738	0	0	0	na	na
SNCA	SNCA	ZNF366	ZNF366	1	1	-	1	1.0315	1.0315	0	0	0	na	na
SNCA	SNCA	MGMT	MGMT	1	2	-	1	0.687655	0.687655	0	0	0	na	na
SNCA	SNCA	NCAPG2	NCAPG2	6	16	-	6	0.433995	0.433995	0	0	0	na	na
SNCA	SNCA	CLTA	CLTA	8	7	-	8	1.188	1.188	0	0	0	na	na
SNCA	SNCA	CLTC	CLTC	135	90	-	135	1.58796	1.58796	0	1	1	|| pubmed:18614564 || || || || || || || ||	|| pubmed:18614564 || || || || || || || ||
SNCA	SNCA	CLTB	CLTB	3	5	-	3	0.698159	0.698159	0	0	0	na	na
SNCA	SNCA	NGLY1	NGLY1	7	10	-	7	0.767358	0.767358	0	0	0	na	na
SNCA	SNCA	DPEP1	DPEP1	1	0	-	1	2.06309	2.06309	0	0	0	na	na
SNCA	SNCA	FLG	FLG	1	2	-	1	0.687655	0.687655	0	0	0	na	na
SNCA	SNCA	MACO1	MACO1	1	0	-	1	2.06309	2.06309	0	0	0	na	na
SNCA	SNCA	NMD3	NMD3	7	6	-	7	1.20585	1.20585	0	0	0	na	na
SNCA	SNCA	BTBD11	BTBD11	1	2	-	1	0.687655	0.687655	0	0	0	na	na
SNCA	SNCA	FAM118B	FAM118B	1	4	-	1	0.412588	0.412588	0	0	0	na	na
SNCA	SNCA	LMX1B	LMX1B	1	0	-	1	2.06309	2.06309	0	0	0	na	na
SNCA	SNCA	MISP	MISP	1	0	-	1	2.06309	2.06309	0	0	0	na	na
SNCA	SNCA	BAIAP3	BAIAP3	1	0	-	1	2.06309	2.06309	0	0	0	na	na
SNCA	SNCA	BAIAP2	BAIAP2	7	6	-	7	1.20585	1.20585	0	0	0	na	na
SNCA	SNCA	UQCRC1	UQCRC1	1	0	-	1	2.06309	2.06309	0	1	1	|| pubmed:18614564 || || || || || || || ||	|| pubmed:18614564 || || || || || || || ||
SNCA	SNCA	ACTR2	ACTR2	5	6	-	5	0.902138	0.902138	0	0	0	na	na
SNCA	SNCA	RECQL5	RECQL5	1	1	-	1	1.0315	1.0315	0	0	0	na	na
SNCA	SNCA	FBF1	FBF1	1	3	-	1	0.515738	0.515738	0	0	0	na	na
SNCA	SNCA	HYDIN	HYDIN	2	2	-	2	1.042	1.042	0	0	0	na	na
SNCA	SNCA	POLDIP3	POLDIP3	4	5	-	4	0.875328	0.875328	0	1	1	|| pubmed:18614564 || || || || || || || ||	|| pubmed:18614564 || || || || || || || ||
SNCA	SNCA	GP1BA	GP1BA	1	0	-	1	2.06309	2.06309	0	0	0	na	na
SNCA	SNCA	ALDH18A1	ALDH18A1	49	47	-	49	1.10597	1.10597	0	0	0	na	na
SNCA	SNCA	OTULIN	OTULIN	7	10	-	7	0.767358	0.767358	0	0	0	na	na
SNCA	SNCA	TBR1	TBR1	1	1	-	1	1.0315	1.0315	0	0	0	na	na
SNCA	SNCA	TGS1	TGS1	1	2	-	1	0.687655	0.687655	0	1	1	|| pubmed:26496610 || || || || || || || ||	|| pubmed:26496610 || || || || || || || ||
SNCA	SNCA	ANKS1A	ANKS1A	9	15	-	9	0.660433	0.660433	0	0	0	na	na
SNCA	SNCA	SEPTIN2	SEPTIN2	2	4	-	2	0.625191	0.625191	0	0	0	na	na
SNCA	SNCA	SEPTIN4	SEPTIN4	1	0	-	1	2.06309	2.06309	0	0	0	na	na
SNCA	SNCA	SEPTIN7	SEPTIN7	9	5	-	9	1.76117	1.76117	0	0	0	na	na
SNCA	SNCA	SEPTIN9	SEPTIN9	11	6	-	11	1.81329	1.81329	0	0	0	na	na
SNCA	SNCA	ADAM10	ADAM10	1	0	-	1	2.06309	2.06309	0	0	0	na	na
SNCA	SNCA	CPNE3	CPNE3	8	6	-	8	1.35771	1.35771	0	0	0	na	na
SNCA	SNCA	CPNE1	CPNE1	1	1	-	1	1.0315	1.0315	0	0	0	na	na
SNCA	SNCA	AAK1	AAK1	10	13	-	10	0.830709	0.830709	0	0	0	na	na
SNCA	SNCA	SNRPB	SNRPB	3	5	-	3	0.698159	0.698159	0	0	0	na	na
SNCA	SNCA	SNRPA	SNRPA	6	7	-	6	0.922245	0.922245	0	0	0	na	na
SNCA	SNCA	SNRPF	SNRPF	1	1	-	1	1.0315	1.0315	0	0	0	na	na
SNCA	SNCA	SNRPG	SNRPG	1	0	-	1	2.06309	2.06309	0	0	0	na	na
SNCA	SNCA	SNRPE	SNRPE	1	1	-	1	1.0315	1.0315	0	0	0	na	na
SNCA	SNCA	DTWD2	DTWD2	1	1	-	1	1.0315	1.0315	0	0	0	na	na
SNCA	SNCA	RGS9BP	RGS9BP	1	0	-	1	2.06309	2.06309	0	0	0	na	na
SNCA	SNCA	ZDHHC12	ZDHHC12	1	0	-	1	2.06309	2.06309	0	0	0	na	na
SNCA	SNCA	PRKAG1	PRKAG1	12	17	-	12	0.764218	0.764218	0	0	0	na	na
SNCA	SNCA	PRKAG2	PRKAG2	2	4	-	2	0.625191	0.625191	0	0	0	na	na
SNCA	SNCA	PCSK5	PCSK5	1	0	-	1	2.06309	2.06309	0	0	0	na	na
SNCA	SNCA	HIPK4	HIPK4	1	1	-	1	1.0315	1.0315	0	0	0	na	na
SNCA	SNCA	ERFE	ERFE	1	0	-	1	2.06309	2.06309	0	0	0	na	na
SNCA	SNCA	NAPA	NAPA	4	3	-	4	1.313	1.313	0	0	0	na	na
SNCA	SNCA	LARP1	LARP1	6	11	-	6	0.614828	0.614828	0	0	0	na	na
SNCA	SNCA	LARP6	LARP6	6	5	-	6	1.22966	1.22966	0	0	0	na	na
SNCA	SNCA	DDX49	DDX49	4	6	-	4	0.750279	0.750279	0	0	0	na	na
SNCA	SNCA	COL15A1	COL15A1	1	0	-	1	2.06309	2.06309	0	0	0	na	na
SNCA	SNCA	TC2N	TC2N	1	1	-	1	1.0315	1.0315	0	0	0	na	na
SNCA	SNCA	EDIL3	EDIL3	1	1	-	1	1.0315	1.0315	0	0	0	na	na
SNCA	SNCA	ZNF177	ZNF177	1	0	-	1	2.06309	2.06309	0	0	0	na	na
SNCA	SNCA	DDX47	DDX47	2	5	-	2	0.520991	0.520991	0	0	0	na	na
SNCA	SNCA	DDX46	DDX46	20	18	-	20	1.17157	1.17157	0	0	0	na	na
SNCA	SNCA	PLTP	PLTP	1	1	-	1	1.0315	1.0315	0	0	0	na	na
SNCA	SNCA	ELAVL1	ELAVL1	7	5	-	7	1.40683	1.40683	0	0	0	na	na
SNCA	SNCA	CDKN1A	CDKN1A	1	0	-	1	2.06309	2.06309	0	0	0	na	na
SNCA	SNCA	UBE2D1	UBE2D1	1	2	-	1	0.687655	0.687655	0	0	0	na	na
SNCA	SNCA	EDNRB	EDNRB	1	0	-	1	2.06309	2.06309	0	0	0	na	na
SNCA	SNCA	APOD	APOD	1	0	-	1	2.06309	2.06309	0	0	0	na	na
SNCA	SNCA	APOE	APOE	1	1	-	1	1.0315	1.0315	0	0	0	na	na
SNCA	SNCA	STX12	STX12	1	1	-	1	1.0315	1.0315	0	0	0	na	na
SNCA	SNCA	NFIL3	NFIL3	1	0	-	1	2.06309	2.06309	0	0	0	na	na
SNCA	SNCA	FOXJ3	FOXJ3	1	0	-	1	2.06309	2.06309	0	0	0	na	na
SNCA	SNCA	CCDC54	CCDC54	1	0	-	1	2.06309	2.06309	0	0	0	na	na
SNCA	SNCA	CCDC57	CCDC57	1	1	-	1	1.0315	1.0315	0	0	0	na	na
SNCA	SNCA	PAXIP1	PAXIP1	1	1	-	1	1.0315	1.0315	0	0	0	na	na
SNCA	SNCA	RPL13AP3	RPL13AP3	2	3	-	2	0.781492	0.781492	0	0	0	na	na
SNCA	SNCA	ECPAS	ECPAS	37	43	-	37	0.916609	0.916609	0	0	0	na	na
SNCA	SNCA	UNC79	UNC79	1	1	-	1	1.0315	1.0315	0	0	0	na	na
SNCA	SNCA	UFM1	UFM1	3	4	-	3	0.837794	0.837794	0	0	0	na	na
SNCA	SNCA	CDC34	CDC34	6	4	-	6	1.4756	1.4756	0	0	0	na	na
SNCA	SNCA	CDC37	CDC37	7	6	-	7	1.20585	1.20585	0	0	0	na	na
SNCA	SNCA	S100A8	S100A8	5	4	-	5	1.263	1.263	0	0	0	na	na
SNCA	SNCA	EIF1	EIF1	1	1	-	1	1.0315	1.0315	0	0	0	na	na
SNCA	SNCA	S100A6	S100A6	1	0	-	1	2.06309	2.06309	0	0	0	na	na
SNCA	SNCA	GLYATL1B	GLYATL1B	1	0	-	1	2.06309	2.06309	0	0	0	na	na
SNCA	SNCA	C20orf203	C20orf203	1	0	-	1	2.06309	2.06309	0	0	0	na	na
SNCA	SNCA	PGLS	PGLS	10	13	-	10	0.830709	0.830709	0	0	0	na	na
SNCA	SNCA	MORC3	MORC3	1	0	-	1	2.06309	2.06309	0	0	0	na	na
SNCA	SNCA	GPATCH2L	GPATCH2L	1	0	-	1	2.06309	2.06309	0	0	0	na	na
SNCA	SNCA	CCNA2	CCNA2	1	1	-	1	1.0315	1.0315	0	0	0	na	na
SNCA	SNCA	DYSF	DYSF	1	0	-	1	2.06309	2.06309	0	0	0	na	na
SNCA	SNCA	VPS25	VPS25	6	4	-	6	1.4756	1.4756	0	0	0	na	na
SNCA	SNCA	DYNC1I1	DYNC1I1	1	1	-	1	1.0315	1.0315	0	0	0	na	na
SNCA	SNCA	DYNC1I2	DYNC1I2	18	28	-	18	0.694272	0.694272	0	0	0	na	na
SNCA	SNCA	SSUH2	SSUH2	1	0	-	1	2.06309	2.06309	0	0	0	na	na
SNCA	SNCA	SKA1	SKA1	1	3	-	1	0.515738	0.515738	0	0	0	na	na
SNCA	SNCA	COL28A1	COL28A1	1	1	-	1	1.0315	1.0315	0	0	0	na	na
SNCA	SNCA	LRRIQ1	LRRIQ1	1	0	-	1	2.06309	2.06309	0	0	0	na	na
SNCA	SNCA	GRID2IP	GRID2IP	1	2	-	1	0.687655	0.687655	0	0	0	na	na
SNCA	SNCA	LRRIQ3	LRRIQ3	1	0	-	1	2.06309	2.06309	0	0	0	na	na
SNCA	SNCA	C1orf112	C1orf112	3	3	-	3	1.04725	1.04725	0	0	0	na	na
SNCA	SNCA	CBWD3	CBWD3	3	8	-	3	0.465437	0.465437	0	0	0	na	na
SNCA	SNCA	TTBK1	TTBK1	1	0	-	1	2.06309	2.06309	0	0	0	na	na
SNCA	SNCA	E2F6	E2F6	1	0	-	1	2.06309	2.06309	0	0	0	na	na
SNCA	SNCA	ZNFX1	ZNFX1	1	1	-	1	1.0315	1.0315	0	0	0	na	na
SNCA	SNCA	ACBD3	ACBD3	8	8	-	8	1.056	1.056	0	0	0	na	na
SNCA	SNCA	EEF2	EEF2	58	37	-	58	1.64878	1.64878	0	0	0	na	na
SNCA	SNCA	ZDBF2	ZDBF2	1	0	-	1	2.06309	2.06309	0	0	0	na	na
SNCA	SNCA	PYCR2	PYCR2	11	12	-	11	0.97638	0.97638	0	0	0	na	na
SNCA	SNCA	PYCR1	PYCR1	10	10	-	10	1.05727	1.05727	0	0	0	na	na
SNCA	SNCA	WNT10A	WNT10A	1	0	-	1	2.06309	2.06309	0	0	0	na	na
SNCA	SNCA	GNG12	GNG12	1	2	-	1	0.687655	0.687655	0	0	0	na	na
SNCA	SNCA	TEX14	TEX14	1	2	-	1	0.687655	0.687655	0	0	0	na	na
SNCA	SNCA	LIPA	LIPA	3	4	-	3	0.837794	0.837794	0	0	0	na	na
SNCA	SNCA	HPCAL1	HPCAL1	4	3	-	4	1.313	1.313	0	0	0	na	na
SNCA	SNCA	SEC24D	SEC24D	7	5	-	7	1.40683	1.40683	0	0	0	na	na
SNCA	SNCA	REV3L	REV3L	1	0	-	1	2.06309	2.06309	0	0	0	na	na
SNCA	SNCA	SEC24A	SEC24A	13	13	-	13	1.0585	1.0585	0	0	0	na	na
SNCA	SNCA	SEC24C	SEC24C	23	21	-	23	1.15677	1.15677	0	0	0	na	na
SNCA	SNCA	SEC24B	SEC24B	7	9	-	7	0.844095	0.844095	0	0	0	na	na
SNCA	SNCA	KDM1A	KDM1A	2	6	-	2	0.446563	0.446563	0	0	0	na	na
SNCA	SNCA	C16orf96	C16orf96	1	1	-	1	1.0315	1.0315	0	0	0	na	na
SNCA	SNCA	MRPL46	MRPL46	1	0	-	1	2.06309	2.06309	0	0	0	na	na
SNCA	SNCA	TASOR	TASOR	1	2	-	1	0.687655	0.687655	0	0	0	na	na
SNCA	SNCA	ARFGAP2	ARFGAP2	7	10	-	7	0.767358	0.767358	0	0	0	na	na
SNCA	SNCA	ARFGAP3	ARFGAP3	8	9	-	8	0.950395	0.950395	0	0	0	na	na
SNCA	SNCA	ARFGAP1	ARFGAP1	3	7	-	3	0.523618	0.523618	0	0	0	na	na
SNCA	SNCA	CYSLTR1	CYSLTR1	1	0	-	1	2.06309	2.06309	0	0	0	na	na
SNCA	SNCA	COPZ1	COPZ1	9	10	-	9	0.960632	0.960632	0	0	0	na	na
SNCA	SNCA	NEK7	NEK7	3	5	-	3	0.698159	0.698159	0	0	0	na	na
SNCA	SNCA	RUVBL1	RUVBL1	33	24	-	33	1.44315	1.44315	0	0	0	na	na
SNCA	SNCA	NEK3	NEK3	1	4	-	1	0.412588	0.412588	0	0	0	na	na
SNCA	SNCA	RUVBL2	RUVBL2	33	32	-	33	1.0933	1.0933	0	0	0	na	na
SNCA	SNCA	U2AF1	U2AF1	1	2	-	1	0.687655	0.687655	0	0	0	na	na
SNCA	SNCA	U2AF2	U2AF2	7	5	-	7	1.40683	1.40683	0	0	0	na	na
SNCA	SNCA	NEK9	NEK9	14	23	-	14	0.661746	0.661746	0	0	0	na	na
SNCA	SNCA	ZZZ3	ZZZ3	1	2	-	1	0.687655	0.687655	0	0	0	na	na
SNCA	SNCA	CCDC6	CCDC6	1	3	-	1	0.515738	0.515738	0	0	0	na	na
SNCA	SNCA	CCDC7	CCDC7	1	1	-	1	1.0315	1.0315	0	0	0	na	na
SNCA	SNCA	CCDC8	CCDC8	1	0	-	1	2.06309	2.06309	0	0	0	na	na
SNCA	SNCA	CCDC9	CCDC9	1	0	-	1	2.06309	2.06309	0	0	0	na	na
SNCA	SNCA	DYNC2H1	DYNC2H1	36	52	-	36	0.740902	0.740902	0	0	0	na	na
SNCA	SNCA	MTHFD2	MTHFD2	3	3	-	3	1.04725	1.04725	0	0	0	na	na
SNCA	SNCA	MTHFD1	MTHFD1	75	55	-	75	1.44151	1.44151	0	0	0	na	na
SNCA	SNCA	ITGA2B	ITGA2B	1	0	-	1	2.06309	2.06309	0	0	0	na	na
SNCA	SNCA	NUDCD2	NUDCD2	1	1	-	1	1.0315	1.0315	0	0	0	na	na
SNCA	SNCA	NUDCD3	NUDCD3	10	8	-	10	1.29222	1.29222	0	0	0	na	na
SNCA	SNCA	STBD1	STBD1	1	0	-	1	2.06309	2.06309	0	0	0	na	na
SNCA	SNCA	ADSL	ADSL	1	2	-	1	0.687655	0.687655	0	0	0	na	na
SNCA	SNCA	SAMD4B	SAMD4B	9	5	-	9	1.76117	1.76117	0	0	0	na	na
SNCA	SNCA	AS3MT	AS3MT	5	6	-	5	0.902138	0.902138	0	0	0	na	na
SNCA	SNCA	GAS2L2	GAS2L2	1	1	-	1	1.0315	1.0315	0	0	0	na	na
SNCA	SNCA	SLX9	SLX9	3	3	-	3	1.04725	1.04725	0	0	0	na	na
SNCA	SNCA	RALGDS	RALGDS	1	0	-	1	2.06309	2.06309	0	1	1	|| pubmed:20448034 || || || || || || || ||	|| pubmed:20448034 || || || || || || || ||
SNCA	SNCA	NUDT12	NUDT12	1	0	-	1	2.06309	2.06309	0	0	0	na	na
SNCA	SNCA	ZW10	ZW10	15	13	-	15	1.21035	1.21035	0	0	0	na	na
SNCA	SNCA	OR6X1	OR6X1	1	0	-	1	2.06309	2.06309	0	0	0	na	na
SNCA	SNCA	RTCB	RTCB	7	8	-	7	0.937884	0.937884	0	0	0	na	na
SNCA	SNCA	RTCA	RTCA	1	1	-	1	1.0315	1.0315	0	0	0	na	na
SNCA	SNCA	STX5	STX5	2	3	-	2	0.781492	0.781492	0	0	0	na	na
SNCA	SNCA	STX7	STX7	2	3	-	2	0.781492	0.781492	0	0	0	na	na
SNCA	SNCA	RPS3A	RPS3A	5	11	-	5	0.526244	0.526244	0	0	0	na	na
SNCA	SNCA	STAB1	STAB1	1	0	-	1	2.06309	2.06309	0	0	0	na	na
SNCA	SNCA	KIAA0232	KIAA0232	1	0	-	1	2.06309	2.06309	0	0	0	na	na
SNCA	SNCA	TRMT2A	TRMT2A	1	4	-	1	0.412588	0.412588	0	0	0	na	na
SNCA	SNCA	IMPACT	IMPACT	4	5	-	4	0.875328	0.875328	0	0	0	na	na
SNCA	SNCA	DRG1	DRG1	20	20	-	20	1.06	1.06	0	0	0	na	na
SNCA	SNCA	CASQ1	CASQ1	1	0	-	1	2.06309	2.06309	0	0	0	na	na
SNCA	SNCA	ICA1	ICA1	4	10	-	4	0.477448	0.477448	0	0	0	na	na
SNCA	SNCA	AP1B1	AP1B1	35	38	-	35	0.979611	0.979611	0	1	1	|| pubmed:18614564 || || || || || || || ||	|| pubmed:18614564 || || || || || || || ||
SNCA	SNCA	TXLNA	TXLNA	1	1	-	1	1.0315	1.0315	0	0	0	na	na
SNCA	SNCA	CDC42EP4	CDC42EP4	1	0	-	1	2.06309	2.06309	0	0	0	na	na
SNCA	SNCA	ABI2	ABI2	5	5	-	5	1.0525	1.0525	0	0	0	na	na
SNCA	SNCA	ABI3	ABI3	1	1	-	1	1.0315	1.0315	0	0	0	na	na
SNCA	SNCA	ABI1	ABI1	2	2	-	2	1.042	1.042	0	0	0	na	na
SNCA	SNCA	OTP	OTP	1	1	-	1	1.0315	1.0315	0	0	0	na	na
SNCA	SNCA	PITPNC1	PITPNC1	1	1	-	1	1.0315	1.0315	0	0	0	na	na
SNCA	SNCA	ACADVL	ACADVL	5	4	-	5	1.263	1.263	0	0	0	na	na
SNCA	SNCA	RAB4B	RAB4B	7	11	-	7	0.703411	0.703411	0	0	0	na	na
SNCA	SNCA	RAB4A	RAB4A	10	15	-	10	0.72687	0.72687	0	0	0	na	na
SNCA	SNCA	AXL	AXL	1	1	-	1	1.0315	1.0315	0	0	0	na	na
SNCA	SNCA	ATP6AP1	ATP6AP1	1	0	-	1	2.06309	2.06309	0	0	0	na	na
SNCA	SNCA	CLINT1	CLINT1	5	10	-	5	0.574085	0.574085	0	0	0	na	na
SNCA	SNCA	ACOT9	ACOT9	1	0	-	1	2.06309	2.06309	0	0	0	na	na
SNCA	SNCA	ACOT7	ACOT7	17	11	-	17	1.58925	1.58925	0	0	0	na	na
SNCA	SNCA	ADCY4	ADCY4	1	1	-	1	1.0315	1.0315	0	0	0	na	na
SNCA	SNCA	RBBP7	RBBP7	8	11	-	8	0.791995	0.791995	0	0	0	na	na
SNCA	SNCA	ADCY9	ADCY9	1	1	-	1	1.0315	1.0315	0	0	0	na	na
SNCA	SNCA	KIF23	KIF23	1	1	-	1	1.0315	1.0315	0	0	0	na	na
SNCA	SNCA	RBBP4	RBBP4	4	10	-	4	0.477448	0.477448	0	0	0	na	na
SNCA	SNCA	RAB44	RAB44	1	1	-	1	1.0315	1.0315	0	0	0	na	na
SNCA	SNCA	RAB43	RAB43	5	7	-	5	0.789369	0.789369	0	0	0	na	na
SNCA	SNCA	ZACN	ZACN	1	1	-	1	1.0315	1.0315	0	0	0	na	na
SNCA	SNCA	DDI2	DDI2	7	7	-	7	1.05512	1.05512	0	0	0	na	na
SNCA	SNCA	PDLIM5	PDLIM5	5	5	-	5	1.0525	1.0525	0	0	0	na	na
SNCA	SNCA	C12orf4	C12orf4	1	4	-	1	0.412588	0.412588	0	0	0	na	na
SNCA	SNCA	XRCC1	XRCC1	2	2	-	2	1.042	1.042	0	0	0	na	na
SNCA	SNCA	XRCC3	XRCC3	1	3	-	1	0.515738	0.515738	0	0	0	na	na
SNCA	SNCA	PITPNA	PITPNA	5	5	-	5	1.0525	1.0525	0	0	0	na	na
SNCA	SNCA	XRCC4	XRCC4	1	1	-	1	1.0315	1.0315	0	0	0	na	na
SNCA	SNCA	XRCC6	XRCC6	30	21	-	30	1.49499	1.49499	0	0	0	na	na
SNCA	SNCA	EMSY	EMSY	1	1	-	1	1.0315	1.0315	0	0	0	na	na
SNCA	SNCA	TFRC	TFRC	1	3	-	1	0.515738	0.515738	0	0	0	na	na
SNCA	SNCA	GSPT1	GSPT1	19	10	-	19	1.927	1.927	0	0	0	na	na
SNCA	SNCA	RALGPS2	RALGPS2	5	7	-	5	0.789369	0.789369	0	0	0	na	na
SNCA	SNCA	MIER3	MIER3	1	0	-	1	2.06309	2.06309	0	0	0	na	na
SNCA	SNCA	RSL1D1	RSL1D1	1	5	-	1	0.343822	0.343822	0	0	0	na	na
SNCA	SNCA	SETMAR	SETMAR	1	0	-	1	2.06309	2.06309	0	0	0	na	na
SNCA	SNCA	LRBA	LRBA	63	74	-	63	0.906249	0.906249	0	0	0	na	na
SNCA	SNCA	TOLLIP	TOLLIP	1	4	-	1	0.412588	0.412588	0	0	0	na	na
SNCA	SNCA	MRPS26	MRPS26	1	1	-	1	1.0315	1.0315	0	0	0	na	na
SNCA	SNCA	MRPS23	MRPS23	1	0	-	1	2.06309	2.06309	0	0	0	na	na
SNCA	SNCA	PPP2R5D	PPP2R5D	11	9	-	11	1.2693	1.2693	0	0	0	na	na
SNCA	SNCA	PPP2R5E	PPP2R5E	13	11	-	13	1.23491	1.23491	0	0	0	na	na
SNCA	SNCA	PPP2R5A	PPP2R5A	4	4	-	4	1.0504	1.0504	0	0	0	na	na
SNCA	SNCA	PPP2R5B	PPP2R5B	3	3	-	3	1.04725	1.04725	0	0	0	na	na
SNCA	SNCA	LCMT1	LCMT1	1	0	-	1	2.06309	2.06309	0	0	0	na	na
SNCA	SNCA	LCMT2	LCMT2	1	0	-	1	2.06309	2.06309	0	1	1	|| pubmed:26496610 || || || || || || || ||	|| pubmed:26496610 || || || || || || || ||
SNCA	SNCA	NAMPT	NAMPT	46	49	-	46	0.997955	0.997955	0	0	0	na	na
SNCA	SNCA	ITPRID2	ITPRID2	1	2	-	1	0.687655	0.687655	0	0	0	na	na
SNCA	SNCA	KCNA7	KCNA7	1	1	-	1	1.0315	1.0315	0	0	0	na	na
SNCA	SNCA	KCNA4	KCNA4	1	0	-	1	2.06309	2.06309	0	0	0	na	na
SNCA	SNCA	KCNA2	KCNA2	1	0	-	1	2.06309	2.06309	0	0	0	na	na
SNCA	SNCA	JMJD4	JMJD4	5	4	-	5	1.263	1.263	0	0	0	na	na
SNCA	SNCA	MCCC2	MCCC2	1	0	-	1	2.06309	2.06309	0	0	0	na	na
SNCA	SNCA	CCDC39	CCDC39	1	0	-	1	2.06309	2.06309	0	0	0	na	na
SNCA	SNCA	ACACA	ACACA	74	70	-	74	1.12199	1.12199	0	0	0	na	na
SNCA	SNCA	ACACB	ACACB	13	10	-	13	1.34718	1.34718	0	0	0	na	na
SNCA	SNCA	CCDC33	CCDC33	2	2	-	2	1.042	1.042	0	0	0	na	na
SNCA	SNCA	SLFN11	SLFN11	11	13	-	11	0.906638	0.906638	0	0	0	na	na
SNCA	SNCA	APPL1	APPL1	9	14	-	9	0.704462	0.704462	0	0	0	na	na
SNCA	SNCA	APPL2	APPL2	3	8	-	3	0.465437	0.465437	0	0	0	na	na
SNCA	SNCA	CAPN15	CAPN15	1	0	-	1	2.06309	2.06309	0	0	0	na	na
SNCA	SNCA	CAPN14	CAPN14	1	0	-	1	2.06309	2.06309	0	0	0	na	na
SNCA	SNCA	SLC35D2	SLC35D2	1	0	-	1	2.06309	2.06309	0	0	0	na	na
SNCA	SNCA	SLC35D1	SLC35D1	1	0	-	1	2.06309	2.06309	0	0	0	na	na
SNCA	SNCA	SARS2	SARS2	1	0	-	1	2.06309	2.06309	0	0	0	na	na
SNCA	SNCA	HS3ST6	HS3ST6	1	1	-	1	1.0315	1.0315	0	0	0	na	na
SNCA	SNCA	HS3ST2	HS3ST2	1	0	-	1	2.06309	2.06309	0	0	0	na	na
SNCA	SNCA	CYFIP2	CYFIP2	25	18	-	25	1.45131	1.45131	0	0	0	na	na
SNCA	SNCA	HYI	HYI	1	0	-	1	2.06309	2.06309	0	0	0	na	na
SNCA	SNCA	C11orf94	C11orf94	1	0	-	1	2.06309	2.06309	0	0	0	na	na
SNCA	SNCA	C11orf91	C11orf91	1	0	-	1	2.06309	2.06309	0	0	0	na	na
SNCA	SNCA	THUMPD1	THUMPD1	1	0	-	1	2.06309	2.06309	0	0	0	na	na
SNCA	SNCA	THUMPD3	THUMPD3	7	11	-	7	0.703411	0.703411	0	0	0	na	na
SNCA	SNCA	THUMPD2	THUMPD2	1	1	-	1	1.0315	1.0315	0	0	0	na	na
SNCA	SNCA	CHORDC1	CHORDC1	7	8	-	7	0.937884	0.937884	0	0	0	na	na
SNCA	SNCA	UVRAG	UVRAG	1	4	-	1	0.412588	0.412588	0	0	0	na	na
SNCA	SNCA	MLLT1	MLLT1	1	1	-	1	1.0315	1.0315	0	0	0	na	na
SNCA	SNCA	NUP188	NUP188	12	12	-	12	1.05815	1.05815	0	0	0	na	na
SNCA	SNCA	SYNJ1	SYNJ1	1	1	-	1	1.0315	1.0315	0	0	0	na	na
SNCA	SNCA	PHOSPHO2	PHOSPHO2	1	0	-	1	2.06309	2.06309	0	0	0	na	na
SNCA	SNCA	COPG1	COPG1	35	46	-	35	0.812868	0.812868	0	0	0	na	na
SNCA	SNCA	ZNHIT2	ZNHIT2	1	2	-	1	0.687655	0.687655	0	0	0	na	na
SNCA	SNCA	GTPBP4	GTPBP4	3	3	-	3	1.04725	1.04725	0	0	0	na	na
SNCA	SNCA	GTPBP1	GTPBP1	13	15	-	13	0.926183	0.926183	0	0	0	na	na
SNCA	SNCA	GTPBP8	GTPBP8	1	1	-	1	1.0315	1.0315	0	0	0	na	na
SNCA	SNCA	PCDHA1	PCDHA1	1	0	-	1	2.06309	2.06309	0	0	0	na	na
SNCA	SNCA	BPNT1	BPNT1	15	18	-	15	0.891837	0.891837	0	0	0	na	na
SNCA	SNCA	PCDHA9	PCDHA9	1	1	-	1	1.0315	1.0315	0	0	0	na	na
SNCA	SNCA	EPM2AIP1	EPM2AIP1	1	1	-	1	1.0315	1.0315	0	0	0	na	na
SNCA	SNCA	BCL3	BCL3	1	0	-	1	2.06309	2.06309	0	0	0	na	na
SNCA	SNCA	PLK1	PLK1	2	7	-	2	0.390742	0.390742	0	1	1	|| pubmed:19889641 || || || || || || || ||	|| pubmed:19889641 || || || || || || || ||
SNCA	SNCA	CLMN	CLMN	1	3	-	1	0.515738	0.515738	0	0	0	na	na
SNCA	SNCA	CYFIP1	CYFIP1	26	15	-	26	1.78987	1.78987	0	0	0	na	na
SNCA	SNCA	ZP2	ZP2	1	0	-	1	2.06309	2.06309	0	0	0	na	na
SNCA	SNCA	OAS3	OAS3	1	2	-	1	0.687655	0.687655	0	0	0	na	na
SNCA	SNCA	STK11IP	STK11IP	1	3	-	1	0.515738	0.515738	0	0	0	na	na
SNCA	SNCA	MTM1	MTM1	1	1	-	1	1.0315	1.0315	0	0	0	na	na
SNCA	SNCA	SERPINB9	SERPINB9	2	2	-	2	1.042	1.042	0	0	0	na	na
SNCA	SNCA	SERPINB2	SERPINB2	1	0	-	1	2.06309	2.06309	0	0	0	na	na
SNCA	SNCA	SERPINB7	SERPINB7	1	0	-	1	2.06309	2.06309	0	0	0	na	na
SNCA	SNCA	PCGF6	PCGF6	1	1	-	1	1.0315	1.0315	0	0	0	na	na
SNCA	SNCA	MAGED1	MAGED1	4	5	-	4	0.875328	0.875328	0	0	0	na	na
SNCA	SNCA	MAGED2	MAGED2	40	32	-	40	1.31878	1.31878	0	0	0	na	na
SNCA	SNCA	EXD3	EXD3	1	0	-	1	2.06309	2.06309	0	0	0	na	na
SNCA	SNCA	STC1	STC1	1	0	-	1	2.06309	2.06309	0	0	0	na	na
SNCA	SNCA	ELP5	ELP5	1	1	-	1	1.0315	1.0315	0	0	0	na	na
SNCA	SNCA	ELP4	ELP4	1	1	-	1	1.0315	1.0315	0	0	0	na	na
SNCA	SNCA	ELP3	ELP3	8	11	-	8	0.791995	0.791995	0	0	0	na	na
SNCA	SNCA	ELP2	ELP2	6	9	-	6	0.737794	0.737794	0	0	0	na	na
SNCA	SNCA	ELP1	ELP1	28	26	-	28	1.1394	1.1394	0	0	0	na	na
SNCA	SNCA	SPRYD3	SPRYD3	1	0	-	1	2.06309	2.06309	0	0	0	na	na
SNCA	SNCA	ASXL2	ASXL2	1	0	-	1	2.06309	2.06309	0	0	0	na	na
SNCA	SNCA	HDDC2	HDDC2	2	2	-	2	1.042	1.042	0	0	0	na	na
SNCA	SNCA	TMEM9B	TMEM9B	1	0	-	1	2.06309	2.06309	0	0	0	na	na
SNCA	SNCA	ZBTB33	ZBTB33	1	1	-	1	1.0315	1.0315	0	0	0	na	na
SNCA	SNCA	GBA3	GBA3	1	0	-	1	2.06309	2.06309	0	0	0	na	na
SNCA	SNCA	SMC1A	SMC1A	31	39	-	31	0.848821	0.848821	0	0	0	na	na
SNCA	SNCA	SPATA16	SPATA16	1	1	-	1	1.0315	1.0315	0	0	0	na	na
SNCA	SNCA	SGTA	SGTA	2	2	-	2	1.042	1.042	0	0	0	na	na
SNCA	SNCA	KIAA0895	KIAA0895	1	0	-	1	2.06309	2.06309	0	0	0	na	na
SNCA	SNCA	TRIM43	TRIM43	1	0	-	1	2.06309	2.06309	0	0	0	na	na
SNCA	SNCA	IVD	IVD	1	1	-	1	1.0315	1.0315	0	0	0	na	na
SNCA	SNCA	TBPL2	TBPL2	1	1	-	1	1.0315	1.0315	0	0	0	na	na
SNCA	SNCA	PEX6	PEX6	1	0	-	1	2.06309	2.06309	0	0	0	na	na
SNCA	SNCA	RINL	RINL	1	4	-	1	0.412588	0.412588	0	0	0	na	na
SNCA	SNCA	NES	NES	1	2	-	1	0.687655	0.687655	0	0	0	na	na
SNCA	SNCA	TBK1	TBK1	9	8	-	9	1.17411	1.17411	0	0	0	na	na
SNCA	SNCA	F8A1	F8A1	1	3	-	1	0.515738	0.515738	0	0	0	na	na
SNCA	SNCA	KNL1	KNL1	1	1	-	1	1.0315	1.0315	0	0	0	na	na
SNCA	SNCA	HLA-B	HLA-B	1	0	-	1	2.06309	2.06309	0	0	0	na	na
SNCA	SNCA	DAGLA	DAGLA	1	0	-	1	2.06309	2.06309	0	0	0	na	na
SNCA	SNCA	PFDN2	PFDN2	1	0	-	1	2.06309	2.06309	0	1	1	|| pubmed:17893145 || || || || || || || ||	|| pubmed:17893145 || || || || || || || ||
SNCA	SNCA	MTHFS	MTHFS	3	4	-	3	0.837794	0.837794	0	0	0	na	na
SNCA	SNCA	DTNA	DTNA	5	6	-	5	0.902138	0.902138	0	0	0	na	na
SNCA	SNCA	RIN1	RIN1	1	1	-	1	1.0315	1.0315	0	0	0	na	na
SNCA	SNCA	PDE4DIP	PDE4DIP	3	5	-	3	0.698159	0.698159	0	1	1	|| pubmed:21900206 || || || || || || || ||	|| pubmed:21900206 || || || || || || || ||
SNCA	SNCA	RNH1	RNH1	5	6	-	5	0.902138	0.902138	0	0	0	na	na
SNCA	SNCA	RPS13	RPS13	5	9	-	5	0.631494	0.631494	0	0	0	na	na
SNCA	SNCA	RPS11	RPS11	6	5	-	6	1.22966	1.22966	0	0	0	na	na
SNCA	SNCA	RPS10	RPS10	8	10	-	8	0.863995	0.863995	0	1	1	|| pubmed:18614564 || || || || || || || ||	|| pubmed:18614564 || || || || || || || ||
SNCA	SNCA	RPS17	RPS17	8	5	-	8	1.584	1.584	0	0	0	na	na
SNCA	SNCA	RPS16	RPS16	8	7	-	8	1.188	1.188	0	0	0	na	na
SNCA	SNCA	RPS14	RPS14	5	7	-	5	0.789369	0.789369	0	0	0	na	na
SNCA	SNCA	RPS19	RPS19	6	7	-	6	0.922245	0.922245	0	0	0	na	na
SNCA	SNCA	RPS18	RPS18	4	12	-	4	0.403994	0.403994	0	0	0	na	na
SNCA	SNCA	RIPK1	RIPK1	10	15	-	10	0.72687	0.72687	0	0	0	na	na
SNCA	SNCA	CLPB	CLPB	4	9	-	4	0.525194	0.525194	0	0	0	na	na
SNCA	SNCA	RRAGA	RRAGA	7	7	-	7	1.05512	1.05512	0	0	0	na	na
SNCA	SNCA	RRAGC	RRAGC	7	9	-	7	0.844095	0.844095	0	0	0	na	na
SNCA	SNCA	GGT5	GGT5	1	1	-	1	1.0315	1.0315	0	0	0	na	na
SNCA	SNCA	RASA2	RASA2	1	1	-	1	1.0315	1.0315	0	0	0	na	na
SNCA	SNCA	ACTN1	ACTN1	17	12	-	17	1.467	1.467	0	0	0	na	na
SNCA	SNCA	PTPRQ	PTPRQ	1	1	-	1	1.0315	1.0315	0	0	0	na	na
SNCA	SNCA	EZR	EZR	4	4	-	4	1.0504	1.0504	0	0	0	na	na
SNCA	SNCA	PTPRK	PTPRK	1	0	-	1	2.06309	2.06309	0	0	0	na	na
SNCA	SNCA	DTWD1	DTWD1	1	0	-	1	2.06309	2.06309	0	0	0	na	na
SNCA	SNCA	IFT27	IFT27	1	1	-	1	1.0315	1.0315	0	0	0	na	na
SNCA	SNCA	CPD	CPD	1	2	-	1	0.687655	0.687655	0	0	0	na	na
SNCA	SNCA	GAPVD1	GAPVD1	34	32	-	34	1.12551	1.12551	0	0	0	na	na
SNCA	SNCA	RPGRIP1	RPGRIP1	1	1	-	1	1.0315	1.0315	0	0	0	na	na
SNCA	SNCA	MON2	MON2	21	23	-	21	0.971787	0.971787	0	0	0	na	na
SNCA	SNCA	UBXN7	UBXN7	10	11	-	10	0.969162	0.969162	0	0	0	na	na
SNCA	SNCA	LMTK3	LMTK3	1	0	-	1	2.06309	2.06309	0	0	0	na	na
SNCA	SNCA	LMTK2	LMTK2	1	1	-	1	1.0315	1.0315	0	0	0	na	na
SNCA	SNCA	HMGN1	HMGN1	1	1	-	1	1.0315	1.0315	0	0	0	na	na
SNCA	SNCA	RAB6D	RAB6D	2	3	-	2	0.781492	0.781492	0	0	0	na	na
SNCA	SNCA	MX2	MX2	1	0	-	1	2.06309	2.06309	0	0	0	na	na
SNCA	SNCA	RAB6A	RAB6A	13	14	-	13	0.987929	0.987929	0	0	0	na	na
SNCA	SNCA	RAB6B	RAB6B	9	11	-	9	0.880578	0.880578	0	0	0	na	na
SNCA	SNCA	RC3H1	RC3H1	1	0	-	1	2.06309	2.06309	0	0	0	na	na
SNCA	SNCA	IFIT5	IFIT5	7	7	-	7	1.05512	1.05512	0	0	0	na	na
SNCA	SNCA	EFTUD2	EFTUD2	33	31	-	33	1.12746	1.12746	0	1	1	|| pubmed:26496610 || || || || || || || ||	|| pubmed:26496610 || || || || || || || ||
SNCA	SNCA	MAP1LC3A	MAP1LC3A	1	0	-	1	2.06309	2.06309	0	1	1	|| pubmed:18614564|pubmed:22411133 || || || || || || || ||	|| pubmed:18614564|pubmed:22411133 || || || || || || || ||
SNCA	SNCA	ERVV-2	ERVV-2	1	0	-	1	2.06309	2.06309	0	0	0	na	na
SNCA	SNCA	ZFP28	ZFP28	1	0	-	1	2.06309	2.06309	0	0	0	na	na
SNCA	SNCA	BRCC3	BRCC3	1	2	-	1	0.687655	0.687655	0	0	0	na	na
SNCA	SNCA	GDI1	GDI1	4	3	-	4	1.313	1.313	0	0	0	na	na
SNCA	SNCA	ARL5B	ARL5B	2	2	-	2	1.042	1.042	0	0	0	na	na
SNCA	SNCA	WDR35	WDR35	1	2	-	1	0.687655	0.687655	0	0	0	na	na
SNCA	SNCA	WDR36	WDR36	1	1	-	1	1.0315	1.0315	0	0	0	na	na
SNCA	SNCA	WDR33	WDR33	1	3	-	1	0.515738	0.515738	0	0	0	na	na
SNCA	SNCA	EIF4A1	EIF4A1	72	80	-	72	0.95723	0.95723	0	0	0	na	na
SNCA	SNCA	EIF4A3	EIF4A3	41	43	-	41	1.01325	1.01325	0	0	0	na	na
SNCA	SNCA	EIF4A2	EIF4A2	56	57	-	56	1.04358	1.04358	0	0	0	na	na
SNCA	SNCA	GIGYF2	GIGYF2	1	3	-	1	0.515738	0.515738	0	0	0	na	na
SNCA	SNCA	TLE3	TLE3	5	4	-	5	1.263	1.263	0	0	0	na	na
SNCA	SNCA	TLE1	TLE1	5	4	-	5	1.263	1.263	0	0	0	na	na
SNCA	SNCA	NBPF3	NBPF3	1	0	-	1	2.06309	2.06309	0	0	0	na	na
SNCA	SNCA	TLE4	TLE4	1	2	-	1	0.687655	0.687655	0	0	0	na	na
SNCA	SNCA	HGSNAT	HGSNAT	1	1	-	1	1.0315	1.0315	0	0	0	na	na
SNCA	SNCA	PLP1	PLP1	1	3	-	1	0.515738	0.515738	0	0	0	na	na
SNCA	SNCA	PLP2	PLP2	1	1	-	1	1.0315	1.0315	0	0	0	na	na
SNCA	SNCA	TM9SF4	TM9SF4	1	1	-	1	1.0315	1.0315	0	0	0	na	na
SNCA	SNCA	TM9SF2	TM9SF2	1	0	-	1	2.06309	2.06309	0	0	0	na	na
SNCA	SNCA	MEPCE	MEPCE	1	0	-	1	2.06309	2.06309	0	0	0	na	na
SNCA	SNCA	GLOD4	GLOD4	1	1	-	1	1.0315	1.0315	0	0	0	na	na
SNCA	SNCA	CPSF6	CPSF6	3	3	-	3	1.04725	1.04725	0	0	0	na	na
SNCA	SNCA	CPSF3	CPSF3	12	10	-	12	1.25054	1.25054	0	0	0	na	na
SNCA	SNCA	CPSF2	CPSF2	8	6	-	8	1.35771	1.35771	0	0	0	na	na
SNCA	SNCA	CPSF1	CPSF1	12	9	-	12	1.3756	1.3756	0	0	0	na	na
SNCA	SNCA	ACAA1	ACAA1	1	2	-	1	0.687655	0.687655	0	0	0	na	na
SNCA	SNCA	TTLL5	TTLL5	1	1	-	1	1.0315	1.0315	0	0	0	na	na
SNCA	SNCA	ARIH2	ARIH2	5	6	-	5	0.902138	0.902138	0	0	0	na	na
SNCA	SNCA	TTLL2	TTLL2	1	1	-	1	1.0315	1.0315	0	0	0	na	na
SNCA	SNCA	TTLL9	TTLL9	1	0	-	1	2.06309	2.06309	0	0	0	na	na
SNCA	SNCA	QKI	QKI	1	6	-	1	0.294704	0.294704	0	0	0	na	na
SNCA	SNCA	PLA2G4E	PLA2G4E	1	1	-	1	1.0315	1.0315	0	0	0	na	na
SNCA	SNCA	PLA2G4D	PLA2G4D	1	0	-	1	2.06309	2.06309	0	0	0	na	na
SNCA	SNCA	LRWD1	LRWD1	2	3	-	2	0.781492	0.781492	0	0	0	na	na
SNCA	SNCA	MBD5	MBD5	1	0	-	1	2.06309	2.06309	0	0	0	na	na
SNCA	SNCA	MBD4	MBD4	1	1	-	1	1.0315	1.0315	0	0	0	na	na
SNCA	SNCA	SUPV3L1	SUPV3L1	6	5	-	6	1.22966	1.22966	0	0	0	na	na
SNCA	SNCA	FAM126A	FAM126A	1	2	-	1	0.687655	0.687655	0	0	0	na	na
SNCA	SNCA	TRMT112	TRMT112	1	2	-	1	0.687655	0.687655	0	0	0	na	na
SNCA	SNCA	COL11A1	COL11A1	1	0	-	1	2.06309	2.06309	0	0	0	na	na
SNCA	SNCA	REXO1	REXO1	1	0	-	1	2.06309	2.06309	0	0	0	na	na
SNCA	SNCA	SLC25A16	SLC25A16	1	0	-	1	2.06309	2.06309	0	0	0	na	na
SNCA	SNCA	SLC25A12	SLC25A12	1	0	-	1	2.06309	2.06309	0	1	1	|| pubmed:18614564 || || || || || || || ||	|| pubmed:18614564 || || || || || || || ||
SNCA	SNCA	CCDC15	CCDC15	1	0	-	1	2.06309	2.06309	0	0	0	na	na
SNCA	SNCA	CCDC13	CCDC13	1	0	-	1	2.06309	2.06309	0	0	0	na	na
SNCA	SNCA	RBPJL	RBPJL	1	1	-	1	1.0315	1.0315	0	0	0	na	na
SNCA	SNCA	TMUB1	TMUB1	1	0	-	1	2.06309	2.06309	0	0	0	na	na
SNCA	SNCA	DNAJA1	DNAJA1	11	14	-	11	0.846195	0.846195	0	0	0	na	na
SNCA	SNCA	RYBP	RYBP	1	0	-	1	2.06309	2.06309	0	0	0	na	na
SNCA	SNCA	SYNCRIP	SYNCRIP	8	5	-	8	1.584	1.584	0	0	0	na	na
SNCA	SNCA	ALDH1L1	ALDH1L1	1	0	-	1	2.06309	2.06309	0	0	0	na	na
SNCA	SNCA	VIM	VIM	36	23	-	36	1.63616	1.63616	0	0	1	na	|| pubmed:16678164 || || || || || || || ||
SNCA	SNCA	EFL1	EFL1	19	28	-	19	0.730927	0.730927	0	0	0	na	na
SNCA	SNCA	GNG4	GNG4	1	0	-	1	2.06309	2.06309	0	0	0	na	na
SNCA	SNCA	GNG2	GNG2	1	0	-	1	2.06309	2.06309	0	0	0	na	na
SNCA	SNCA	NOA1	NOA1	1	1	-	1	1.0315	1.0315	0	0	0	na	na
SNCA	SNCA	SMARCE1	SMARCE1	3	7	-	3	0.523618	0.523618	0	0	0	na	na
SNCA	SNCA	COX6B2	COX6B2	1	1	-	1	1.0315	1.0315	0	0	0	na	na
SNCA	SNCA	STAM	STAM	2	2	-	2	1.042	1.042	0	0	0	na	na
SNCA	SNCA	PDZD7	PDZD7	1	0	-	1	2.06309	2.06309	0	0	0	na	na
SNCA	SNCA	CCNE2	CCNE2	1	0	-	1	2.06309	2.06309	0	0	0	na	na
SNCA	SNCA	CCNE1	CCNE1	1	0	-	1	2.06309	2.06309	0	0	0	na	na
SNCA	SNCA	RAB11A	RAB11A	20	18	-	20	1.17157	1.17157	0	0	0	na	na
SNCA	SNCA	RAB11B	RAB11B	15	16	-	15	0.99676	0.99676	0	0	0	na	na
SNCA	SNCA	GCC2	GCC2	1	7	-	1	0.257866	0.257866	0	0	0	na	na
SNCA	SNCA	GCC1	GCC1	1	3	-	1	0.515738	0.515738	0	0	0	na	na
SNCA	SNCA	TBC1D8B	TBC1D8B	9	10	-	9	0.960632	0.960632	0	0	0	na	na
SNCA	SNCA	H2BC18	H2BC18	17	10	-	17	1.73373	1.73373	0	0	0	na	na
SNCA	SNCA	LGALS7B	LGALS7B	1	1	-	1	1.0315	1.0315	0	0	0	na	na
SNCA	SNCA	SMYD5	SMYD5	1	0	-	1	2.06309	2.06309	0	0	0	na	na
SNCA	SNCA	MAGEB4	MAGEB4	1	0	-	1	2.06309	2.06309	0	0	0	na	na
SNCA	SNCA	RTN3	RTN3	3	4	-	3	0.837794	0.837794	0	0	0	na	na
SNCA	SNCA	IRF3	IRF3	1	1	-	1	1.0315	1.0315	0	0	0	na	na
SNCA	SNCA	IRF1	IRF1	1	0	-	1	2.06309	2.06309	0	0	0	na	na
SNCA	SNCA	TTC41P	TTC41P	1	0	-	1	2.06309	2.06309	0	0	0	na	na
SNCA	SNCA	LY75	LY75	1	1	-	1	1.0315	1.0315	0	0	0	na	na
SNCA	SNCA	SNX29	SNX29	1	1	-	1	1.0315	1.0315	0	0	0	na	na
SNCA	SNCA	SNX22	SNX22	1	0	-	1	2.06309	2.06309	0	0	0	na	na
SNCA	SNCA	SNX27	SNX27	6	7	-	6	0.922245	0.922245	0	0	0	na	na
SNCA	SNCA	SNX24	SNX24	3	3	-	3	1.04725	1.04725	0	0	0	na	na
SNCA	SNCA	IGHE	IGHE	1	0	-	1	2.06309	2.06309	0	0	0	na	na
SNCA	SNCA	RUNDC1	RUNDC1	1	0	-	1	2.06309	2.06309	0	0	0	na	na
SNCA	SNCA	ONECUT3	ONECUT3	1	1	-	1	1.0315	1.0315	0	0	0	na	na
SNCA	SNCA	SGCA	SGCA	1	0	-	1	2.06309	2.06309	0	0	0	na	na
SNCA	SNCA	ZBTB10	ZBTB10	1	2	-	1	0.687655	0.687655	0	0	0	na	na
SNCA	SNCA	DDX19A	DDX19A	26	29	-	26	0.954595	0.954595	0	0	0	na	na
SNCA	SNCA	DDX19B	DDX19B	24	27	-	24	0.946852	0.946852	0	0	0	na	na
SNCA	SNCA	KLHL11	KLHL11	1	0	-	1	2.06309	2.06309	0	0	0	na	na
SNCA	SNCA	DAB2IP	DAB2IP	1	2	-	1	0.687655	0.687655	0	0	0	na	na
SNCA	SNCA	MTOR	MTOR	33	47	-	33	0.751642	0.751642	0	0	0	na	na
SNCA	SNCA	UNK	UNK	1	0	-	1	2.06309	2.06309	0	0	0	na	na
SNCA	SNCA	HIP1	HIP1	13	15	-	13	0.926183	0.926183	0	0	0	na	na
SNCA	SNCA	LRRC8C	LRRC8C	1	0	-	1	2.06309	2.06309	0	0	0	na	na
SNCA	SNCA	ARAP1	ARAP1	13	8	-	13	1.64655	1.64655	0	0	0	na	na
SNCA	SNCA	ZSCAN1	ZSCAN1	1	0	-	1	2.06309	2.06309	0	0	0	na	na
SNCA	SNCA	BID	BID	6	6	-	6	1.054	1.054	0	0	0	na	na
SNCA	SNCA	TTPA	TTPA	1	0	-	1	2.06309	2.06309	0	0	0	na	na
SNCA	SNCA	PYDC2	PYDC2	1	1	-	1	1.0315	1.0315	0	0	0	na	na
SNCA	SNCA	SLK	SLK	17	14	-	17	1.2714	1.2714	0	0	0	na	na
SNCA	SNCA	CEACAM16	CEACAM16	1	0	-	1	2.06309	2.06309	0	0	0	na	na
SNCA	SNCA	DHCR24	DHCR24	1	0	-	1	2.06309	2.06309	0	1	1	|| pubmed:26496610 || || || || || || || ||	|| pubmed:26496610 || || || || || || || ||
SNCA	SNCA	PRAG1	PRAG1	1	1	-	1	1.0315	1.0315	0	0	0	na	na
SNCA	SNCA	ZNF654	ZNF654	1	1	-	1	1.0315	1.0315	0	0	0	na	na
SNCA	SNCA	HSF1	HSF1	1	2	-	1	0.687655	0.687655	0	0	0	na	na
SNCA	SNCA	CRLF3	CRLF3	2	2	-	2	1.042	1.042	0	0	0	na	na
SNCA	SNCA	RAPGEF6	RAPGEF6	2	4	-	2	0.625191	0.625191	0	0	0	na	na
SNCA	SNCA	C7orf50	C7orf50	2	2	-	2	1.042	1.042	0	0	0	na	na
SNCA	SNCA	RAPGEF3	RAPGEF3	1	1	-	1	1.0315	1.0315	0	0	0	na	na
SNCA	SNCA	PARK7	PARK7	1	1	-	1	1.0315	1.0315	0	1	1	|| pubmed:15502874|pubmed:15935068 || || || || || || || ||	|| pubmed:15502874|pubmed:15935068 || || || || || || || ||
SNCA	SNCA	RORA	RORA	1	0	-	1	2.06309	2.06309	0	0	0	na	na
SNCA	SNCA	NXPE2	NXPE2	1	0	-	1	2.06309	2.06309	0	0	0	na	na
SNCA	SNCA	TELO2	TELO2	19	23	-	19	0.883204	0.883204	0	0	0	na	na
SNCA	SNCA	FBH1	FBH1	1	0	-	1	2.06309	2.06309	0	0	0	na	na
SNCA	SNCA	ROR1	ROR1	1	0	-	1	2.06309	2.06309	0	0	0	na	na
SNCA	SNCA	KIZ	KIZ	1	0	-	1	2.06309	2.06309	0	0	0	na	na
SNCA	SNCA	SNRPD1	SNRPD1	8	7	-	8	1.188	1.188	0	0	0	na	na
SNCA	SNCA	CPB1	CPB1	1	0	-	1	2.06309	2.06309	0	0	0	na	na
SNCA	SNCA	KPNA7	KPNA7	1	0	-	1	2.06309	2.06309	0	0	0	na	na
SNCA	SNCA	KPNA6	KPNA6	9	10	-	9	0.960632	0.960632	0	0	0	na	na
SNCA	SNCA	KPNA5	KPNA5	17	9	-	17	1.9071	1.9071	0	0	0	na	na
SNCA	SNCA	KPNA4	KPNA4	11	12	-	11	0.97638	0.97638	0	0	0	na	na
SNCA	SNCA	KPNA3	KPNA3	10	12	-	10	0.894611	0.894611	0	0	0	na	na
SNCA	SNCA	KPNA2	KPNA2	21	23	-	21	0.971787	0.971787	0	0	0	na	na
SNCA	SNCA	KPNA1	KPNA1	11	13	-	11	0.906638	0.906638	0	0	0	na	na
SNCA	SNCA	ARAF	ARAF	2	2	-	2	1.042	1.042	0	0	0	na	na
SNCA	SNCA	UNC119B	UNC119B	2	2	-	2	1.042	1.042	0	0	0	na	na
SNCA	SNCA	TTC30B	TTC30B	1	1	-	1	1.0315	1.0315	0	0	0	na	na
SNCA	SNCA	PC	PC	1	0	-	1	2.06309	2.06309	0	0	0	na	na
SNCA	SNCA	B4GALT1	B4GALT1	1	0	-	1	2.06309	2.06309	0	0	0	na	na
SNCA	SNCA	B4GALT2	B4GALT2	1	0	-	1	2.06309	2.06309	0	0	0	na	na
SNCA	SNCA	B4GALT6	B4GALT6	1	0	-	1	2.06309	2.06309	0	0	0	na	na
SNCA	SNCA	DHRS11	DHRS11	1	0	-	1	2.06309	2.06309	0	0	0	na	na
SNCA	SNCA	ASPSCR1	ASPSCR1	1	1	-	1	1.0315	1.0315	0	0	0	na	na
SNCA	SNCA	CR1	CR1	1	0	-	1	2.06309	2.06309	0	0	0	na	na
SNCA	SNCA	FAM174B	FAM174B	1	0	-	1	2.06309	2.06309	0	0	0	na	na
SNCA	SNCA	TBC1D17	TBC1D17	1	1	-	1	1.0315	1.0315	0	0	0	na	na
SNCA	SNCA	GPD1L	GPD1L	1	2	-	1	0.687655	0.687655	0	0	0	na	na
SNCA	SNCA	TBC1D15	TBC1D15	11	18	-	11	0.668048	0.668048	0	0	0	na	na
SNCA	SNCA	SOGA3	SOGA3	1	1	-	1	1.0315	1.0315	0	0	0	na	na
SNCA	SNCA	KASH5	KASH5	1	1	-	1	1.0315	1.0315	0	0	0	na	na
SNCA	SNCA	CFAP410	CFAP410	1	1	-	1	1.0315	1.0315	0	0	0	na	na
SNCA	SNCA	PTPN2	PTPN2	1	1	-	1	1.0315	1.0315	0	0	0	na	na
SNCA	SNCA	GCFC2	GCFC2	14	14	-	14	1.0588	1.0588	0	0	0	na	na
SNCA	SNCA	SLC49A3	SLC49A3	1	0	-	1	2.06309	2.06309	0	0	0	na	na
SNCA	SNCA	SLC49A4	SLC49A4	1	0	-	1	2.06309	2.06309	0	0	0	na	na
SNCA	SNCA	STOX1	STOX1	1	0	-	1	2.06309	2.06309	0	0	0	na	na
SNCA	SNCA	MARK2	MARK2	7	7	-	7	1.05512	1.05512	0	1	1	|| pubmed:18614564 || || || || || || || ||	|| pubmed:18614564 || || || || || || || ||
SNCA	SNCA	MARK3	MARK3	4	5	-	4	0.875328	0.875328	0	0	0	na	na
SNCA	SNCA	IGBP1	IGBP1	4	6	-	4	0.750279	0.750279	0	0	0	na	na
SNCA	SNCA	TPD52L2	TPD52L2	3	4	-	3	0.837794	0.837794	0	0	0	na	na
SNCA	SNCA	TPD52L1	TPD52L1	1	2	-	1	0.687655	0.687655	0	0	0	na	na
SNCA	SNCA	EFCAB14	EFCAB14	1	0	-	1	2.06309	2.06309	0	0	0	na	na
SNCA	SNCA	ISOC2	ISOC2	3	3	-	3	1.04725	1.04725	0	0	0	na	na
SNCA	SNCA	ACTR3C	ACTR3C	1	0	-	1	2.06309	2.06309	0	0	0	na	na
SNCA	SNCA	WDR13	WDR13	1	3	-	1	0.515738	0.515738	0	0	0	na	na
SNCA	SNCA	SRP68	SRP68	27	33	-	27	0.873554	0.873554	0	0	0	na	na
SNCA	SNCA	WDR17	WDR17	1	1	-	1	1.0315	1.0315	0	0	0	na	na
SNCA	SNCA	GABPA	GABPA	1	4	-	1	0.412588	0.412588	0	0	0	na	na
SNCA	SNCA	PPP2R1A	PPP2R1A	34	51	-	34	0.714265	0.714265	0	0	0	na	na
SNCA	SNCA	PPP2R1B	PPP2R1B	18	24	-	18	0.805356	0.805356	0	0	0	na	na
SNCA	SNCA	USP9X	USP9X	50	40	-	50	1.32073	1.32073	0	1	1	|| pubmed:22065755 || || || || || || || ||	|| pubmed:22065755 || || || || || || || ||
SNCA	SNCA	NOC4L	NOC4L	3	4	-	3	0.837794	0.837794	0	0	0	na	na
SNCA	SNCA	UTRN	UTRN	30	47	-	30	0.685204	0.685204	0	0	0	na	na
SNCA	SNCA	MAD2L1BP	MAD2L1BP	1	1	-	1	1.0315	1.0315	0	0	0	na	na
SNCA	SNCA	HSPB1	HSPB1	4	10	-	4	0.477448	0.477448	0	1	1	|| pubmed:19651786|pubmed:21905118 || || || || || || || ||	|| pubmed:19651786|pubmed:21905118 || || || || || || || ||
SNCA	SNCA	PKN1	PKN1	12	17	-	12	0.764218	0.764218	0	0	0	na	na
SNCA	SNCA	PKN2	PKN2	17	20	-	17	0.908138	0.908138	0	0	0	na	na
SNCA	SNCA	HSPB8	HSPB8	1	1	-	1	1.0315	1.0315	0	1	1	|| pubmed:21905118 || || || || || || || ||	|| pubmed:21905118 || || || || || || || ||
SNCA	SNCA	QARS1	QARS1	27	27	-	27	1.06075	1.06075	0	0	0	na	na
SNCA	SNCA	PLOD3	PLOD3	1	0	-	1	2.06309	2.06309	0	0	0	na	na
SNCA	SNCA	NGDN	NGDN	1	1	-	1	1.0315	1.0315	0	0	0	na	na
SNCA	SNCA	RFTN1	RFTN1	1	2	-	1	0.687655	0.687655	0	0	0	na	na
SNCA	SNCA	NAV1	NAV1	1	4	-	1	0.412588	0.412588	0	0	0	na	na
SNCA	SNCA	NAV2	NAV2	1	0	-	1	2.06309	2.06309	0	0	0	na	na
SNCA	SNCA	LIG1	LIG1	17	23	-	17	0.794621	0.794621	0	0	0	na	na
SNCA	SNCA	BDP1	BDP1	1	1	-	1	1.0315	1.0315	0	0	0	na	na
SNCA	SNCA	APEH	APEH	1	0	-	1	2.06309	2.06309	0	0	0	na	na
SNCA	SNCA	FNTA	FNTA	1	1	-	1	1.0315	1.0315	0	0	0	na	na
SNCA	SNCA	EVI5L	EVI5L	9	7	-	9	1.32087	1.32087	0	0	0	na	na
SNCA	SNCA	CRCP	CRCP	1	3	-	1	0.515738	0.515738	0	0	0	na	na
SNCA	SNCA	CSPG4	CSPG4	1	0	-	1	2.06309	2.06309	0	0	0	na	na
SNCA	SNCA	ZKSCAN4	ZKSCAN4	1	0	-	1	2.06309	2.06309	0	0	0	na	na
SNCA	SNCA	DCP1B	DCP1B	3	3	-	3	1.04725	1.04725	0	0	0	na	na
SNCA	SNCA	DCP1A	DCP1A	4	6	-	4	0.750279	0.750279	0	0	0	na	na
SNCA	SNCA	TUBA1C	TUBA1C	84	229	-	84	0.392572	0.392572	0	0	0	na	na
SNCA	SNCA	TUBA1A	TUBA1A	82	216	-	82	0.406293	0.406293	0	1	1	|| pubmed:11698390 || || || || || || || ||	|| pubmed:11698390 || || || || || || || ||
SNCA	SNCA	BCR	BCR	17	12	-	17	1.467	1.467	0	0	0	na	na
SNCA	SNCA	TAF2	TAF2	1	1	-	1	1.0315	1.0315	0	0	0	na	na
SNCA	SNCA	HMOX1	HMOX1	8	7	-	8	1.188	1.188	0	0	0	na	na
SNCA	SNCA	USP10	USP10	19	13	-	19	1.51407	1.51407	0	0	0	na	na
SNCA	SNCA	HMOX2	HMOX2	1	1	-	1	1.0315	1.0315	0	0	0	na	na
SNCA	SNCA	ELMO2	ELMO2	3	5	-	3	0.698159	0.698159	0	0	0	na	na
SNCA	SNCA	GATD1	GATD1	1	1	-	1	1.0315	1.0315	0	0	0	na	na
SNCA	SNCA	ALAD	ALAD	1	0	-	1	2.06309	2.06309	0	0	0	na	na
SNCA	SNCA	NR2E3	NR2E3	1	1	-	1	1.0315	1.0315	0	0	0	na	na
SNCA	SNCA	EFCC1	EFCC1	1	1	-	1	1.0315	1.0315	0	0	0	na	na
SNCA	SNCA	NPLOC4	NPLOC4	14	11	-	14	1.3235	1.3235	0	0	0	na	na
SNCA	SNCA	AKAP8L	AKAP8L	1	1	-	1	1.0315	1.0315	0	0	0	na	na
SNCA	SNCA	AP2M1	AP2M1	13	17	-	13	0.823273	0.823273	0	1	1	|| pubmed:18614564 || || || || || || || ||	|| pubmed:18614564 || || || || || || || ||
SNCA	SNCA	PDCD6	PDCD6	2	3	-	2	0.781492	0.781492	0	0	0	na	na
SNCA	SNCA	TCF25	TCF25	1	4	-	1	0.412588	0.412588	0	0	0	na	na
SNCA	SNCA	PSMA4	PSMA4	6	4	-	6	1.4756	1.4756	0	0	0	na	na
SNCA	SNCA	HDLBP	HDLBP	37	39	-	37	1.00827	1.00827	0	0	0	na	na
SNCA	SNCA	ARFGEF1	ARFGEF1	11	14	-	11	0.846195	0.846195	0	0	0	na	na
SNCA	SNCA	ARFGEF2	ARFGEF2	8	12	-	8	0.731072	0.731072	0	0	0	na	na
SNCA	SNCA	SERPINF2	SERPINF2	1	0	-	1	2.06309	2.06309	0	0	0	na	na
SNCA	SNCA	GCAT	GCAT	3	7	-	3	0.523618	0.523618	0	0	0	na	na
SNCA	SNCA	VPS26C	VPS26C	4	4	-	4	1.0504	1.0504	0	0	0	na	na
SNCA	SNCA	VPS26B	VPS26B	1	1	-	1	1.0315	1.0315	0	0	0	na	na
SNCA	SNCA	SMU1	SMU1	1	1	-	1	1.0315	1.0315	0	1	1	|| pubmed:26496610 || || || || || || || ||	|| pubmed:26496610 || || || || || || || ||
SNCA	SNCA	C6	C6	1	1	-	1	1.0315	1.0315	0	0	0	na	na
SNCA	SNCA	TXNDC16	TXNDC16	2	3	-	2	0.781492	0.781492	0	0	0	na	na
SNCA	SNCA	ODAD2	ODAD2	1	0	-	1	2.06309	2.06309	0	0	0	na	na
SNCA	SNCA	PDE9A	PDE9A	1	0	-	1	2.06309	2.06309	0	0	0	na	na
SNCA	SNCA	RNGTT	RNGTT	4	4	-	4	1.0504	1.0504	0	0	0	na	na
SNCA	SNCA	TATDN2	TATDN2	1	0	-	1	2.06309	2.06309	0	0	0	na	na
SNCA	SNCA	ALDH1A2	ALDH1A2	6	4	-	6	1.4756	1.4756	0	0	0	na	na
SNCA	SNCA	DMAC2L	DMAC2L	1	1	-	1	1.0315	1.0315	0	0	0	na	na
SNCA	SNCA	MTA2	MTA2	11	12	-	11	0.97638	0.97638	0	0	0	na	na
SNCA	SNCA	MTA3	MTA3	4	9	-	4	0.525194	0.525194	0	0	0	na	na
SNCA	SNCA	GPC1	GPC1	1	0	-	1	2.06309	2.06309	0	0	0	na	na
SNCA	SNCA	GPC3	GPC3	1	1	-	1	1.0315	1.0315	0	0	0	na	na
SNCA	SNCA	GPC6	GPC6	1	0	-	1	2.06309	2.06309	0	0	0	na	na
SNCA	SNCA	MTAP	MTAP	2	2	-	2	1.042	1.042	0	0	0	na	na
SNCA	SNCA	BBS9	BBS9	1	1	-	1	1.0315	1.0315	0	0	0	na	na
SNCA	SNCA	SEC22B	SEC22B	8	6	-	8	1.35771	1.35771	0	0	0	na	na
SNCA	SNCA	BBS2	BBS2	1	2	-	1	0.687655	0.687655	0	0	0	na	na
SNCA	SNCA	BBS7	BBS7	1	4	-	1	0.412588	0.412588	0	0	0	na	na
SNCA	SNCA	RUBCN	RUBCN	1	0	-	1	2.06309	2.06309	0	0	0	na	na
SNCA	SNCA	PDCD10	PDCD10	8	14	-	8	0.633595	0.633595	0	0	0	na	na
SNCA	SNCA	PDCD11	PDCD11	1	2	-	1	0.687655	0.687655	0	0	0	na	na
SNCA	SNCA	PPP4C	PPP4C	1	3	-	1	0.515738	0.515738	0	0	0	na	na
SNCA	SNCA	PIK3CG	PIK3CG	1	0	-	1	2.06309	2.06309	0	0	0	na	na
SNCA	SNCA	ZSWIM4	ZSWIM4	1	0	-	1	2.06309	2.06309	0	0	0	na	na
SNCA	SNCA	WWC1	WWC1	1	0	-	1	2.06309	2.06309	0	0	0	na	na
SNCA	SNCA	ZSWIM8	ZSWIM8	3	4	-	3	0.837794	0.837794	0	0	0	na	na
SNCA	SNCA	KCNJ3	KCNJ3	1	0	-	1	2.06309	2.06309	0	0	0	na	na
SNCA	SNCA	PIK3C3	PIK3C3	6	8	-	6	0.819772	0.819772	0	0	0	na	na
SNCA	SNCA	PARP14	PARP14	1	0	-	1	2.06309	2.06309	0	0	0	na	na
SNCA	SNCA	ERI3	ERI3	1	0	-	1	2.06309	2.06309	0	0	0	na	na
SNCA	SNCA	KTI12	KTI12	7	8	-	7	0.937884	0.937884	0	0	0	na	na
SNCA	SNCA	ERI1	ERI1	1	0	-	1	2.06309	2.06309	0	0	0	na	na
SNCA	SNCA	POGLUT3	POGLUT3	1	1	-	1	1.0315	1.0315	0	0	0	na	na
SNCA	SNCA	ALDH3A2	ALDH3A2	1	0	-	1	2.06309	2.06309	0	0	0	na	na
SNCA	SNCA	EDC3	EDC3	4	5	-	4	0.875328	0.875328	0	0	0	na	na
SNCA	SNCA	EDC4	EDC4	15	25	-	15	0.651727	0.651727	0	0	0	na	na
SNCA	SNCA	ZNF451	ZNF451	1	0	-	1	2.06309	2.06309	0	0	0	na	na
SNCA	SNCA	KCNIP3	KCNIP3	1	0	-	1	2.06309	2.06309	0	0	0	na	na
SNCA	SNCA	ANAPC1	ANAPC1	2	11	-	2	0.260493	0.260493	0	0	0	na	na
SNCA	SNCA	HMCN2	HMCN2	1	2	-	1	0.687655	0.687655	0	0	0	na	na
SNCA	SNCA	HMCN1	HMCN1	1	1	-	1	1.0315	1.0315	0	0	0	na	na
SNCA	SNCA	ANAPC2	ANAPC2	1	2	-	1	0.687655	0.687655	0	0	0	na	na
SNCA	SNCA	ANAPC5	ANAPC5	2	4	-	2	0.625191	0.625191	0	0	0	na	na
SNCA	SNCA	ANAPC4	ANAPC4	3	3	-	3	1.04725	1.04725	0	0	0	na	na
SNCA	SNCA	ANAPC7	ANAPC7	6	8	-	6	0.819772	0.819772	0	0	0	na	na
SNCA	SNCA	RPS6KA1	RPS6KA1	36	37	-	36	1.03336	1.03336	0	0	0	na	na
SNCA	SNCA	SNRPB2	SNRPB2	3	6	-	3	0.598421	0.598421	0	0	0	na	na
SNCA	SNCA	RPS6KA6	RPS6KA6	7	9	-	7	0.844095	0.844095	0	0	0	na	na
SNCA	SNCA	PISD	PISD	1	0	-	1	2.06309	2.06309	0	0	0	na	na
SNCA	SNCA	PSMD14	PSMD14	8	6	-	8	1.35771	1.35771	0	0	0	na	na
SNCA	SNCA	PSMD11	PSMD11	32	29	-	32	1.16719	1.16719	0	0	0	na	na
SNCA	SNCA	PSMD10	PSMD10	6	5	-	6	1.22966	1.22966	0	0	0	na	na
SNCA	SNCA	PSMD13	PSMD13	23	22	-	23	1.10647	1.10647	0	0	0	na	na
SNCA	SNCA	PSMD12	PSMD12	30	28	-	30	1.13413	1.13413	0	0	0	na	na
SNCA	SNCA	FTCD	FTCD	1	0	-	1	2.06309	2.06309	0	0	0	na	na
SNCA	SNCA	METTL2B	METTL2B	6	5	-	6	1.22966	1.22966	0	0	0	na	na
SNCA	SNCA	GANAB	GANAB	7	5	-	7	1.40683	1.40683	0	0	0	na	na
SNCA	SNCA	VAPA	VAPA	1	1	-	1	1.0315	1.0315	0	1	1	|| pubmed:18614564 || || || || || || || ||	|| pubmed:18614564 || || || || || || || ||
SNCA	SNCA	GALNT5	GALNT5	1	1	-	1	1.0315	1.0315	0	0	0	na	na
SNCA	SNCA	EXOSC10	EXOSC10	7	7	-	7	1.05512	1.05512	0	0	0	na	na
SNCA	SNCA	ARF3	ARF3	16	15	-	16	1.1255	1.1255	0	0	0	na	na
SNCA	SNCA	ARF6	ARF6	7	8	-	7	0.937884	0.937884	0	0	0	na	na
SNCA	SNCA	ARF5	ARF5	15	15	-	15	1.05906	1.05906	0	0	0	na	na
SNCA	SNCA	ARF4	ARF4	17	17	-	17	1.0595	1.0595	0	0	0	na	na
SNCA	SNCA	PCNX2	PCNX2	1	1	-	1	1.0315	1.0315	0	0	0	na	na
SNCA	SNCA	MOB2	MOB2	2	2	-	2	1.042	1.042	0	0	0	na	na
SNCA	SNCA	MOB4	MOB4	1	1	-	1	1.0315	1.0315	0	0	0	na	na
SNCA	SNCA	LRRC27	LRRC27	1	0	-	1	2.06309	2.06309	0	0	0	na	na
SNCA	SNCA	RAB11FIP1	RAB11FIP1	1	1	-	1	1.0315	1.0315	0	0	0	na	na
SNCA	SNCA	ACTR10	ACTR10	3	7	-	3	0.523618	0.523618	0	0	0	na	na
SNCA	SNCA	HMGB2	HMGB2	1	0	-	1	2.06309	2.06309	0	0	0	na	na
SNCA	SNCA	EEF1A2	EEF1A2	236	211	-	236	1.18805	1.18805	0	0	0	na	na
SNCA	SNCA	FYCO1	FYCO1	15	13	-	15	1.21035	1.21035	0	0	0	na	na
SNCA	SNCA	RAB2A	RAB2A	8	6	-	8	1.35771	1.35771	0	0	0	na	na
SNCA	SNCA	SCP2D1	SCP2D1	1	0	-	1	2.06309	2.06309	0	0	0	na	na
SNCA	SNCA	ERMARD	ERMARD	1	0	-	1	2.06309	2.06309	0	0	0	na	na
SNCA	SNCA	CD44	CD44	1	0	-	1	2.06309	2.06309	0	0	0	na	na
SNCA	SNCA	CD47	CD47	1	2	-	1	0.687655	0.687655	0	1	1	|| pubmed:18614564 || || || || || || || ||	|| pubmed:18614564 || || || || || || || ||
SNCA	SNCA	HIKESHI	HIKESHI	2	3	-	2	0.781492	0.781492	0	0	0	na	na
SNCA	SNCA	FPGT	FPGT	1	1	-	1	1.0315	1.0315	0	0	0	na	na
SNCA	SNCA	FPGS	FPGS	1	5	-	1	0.343822	0.343822	0	0	0	na	na
SNCA	SNCA	RAB21	RAB21	1	1	-	1	1.0315	1.0315	0	0	0	na	na
SNCA	SNCA	EIF4E3	EIF4E3	1	2	-	1	0.687655	0.687655	0	0	0	na	na
SNCA	SNCA	EIF4E2	EIF4E2	2	2	-	2	1.042	1.042	0	0	0	na	na
SNCA	SNCA	RAB28	RAB28	2	3	-	2	0.781492	0.781492	0	0	0	na	na
SNCA	SNCA	DZIP1L	DZIP1L	1	1	-	1	1.0315	1.0315	0	0	0	na	na
SNCA	SNCA	PIK3C2A	PIK3C2A	3	4	-	3	0.837794	0.837794	0	0	0	na	na
SNCA	SNCA	FAR1	FAR1	1	0	-	1	2.06309	2.06309	0	0	0	na	na
SNCA	SNCA	ACTR1B	ACTR1B	13	9	-	13	1.4819	1.4819	0	1	1	|| pubmed:18614564 || || || || || || || ||	|| pubmed:18614564 || || || || || || || ||
SNCA	SNCA	ACTR1A	ACTR1A	18	18	-	18	1.05968	1.05968	0	1	1	|| pubmed:18614564 || || || || || || || ||	|| pubmed:18614564 || || || || || || || ||
SNCA	SNCA	PPP2R3C	PPP2R3C	1	0	-	1	2.06309	2.06309	0	0	0	na	na
SNCA	SNCA	PPP2R3A	PPP2R3A	1	1	-	1	1.0315	1.0315	0	0	0	na	na
SNCA	SNCA	PRPF8	PRPF8	33	30	-	33	1.16383	1.16383	0	0	0	na	na
SNCA	SNCA	PRPF3	PRPF3	1	0	-	1	2.06309	2.06309	0	0	0	na	na
SNCA	SNCA	PRPF4	PRPF4	1	1	-	1	1.0315	1.0315	0	0	0	na	na
SNCA	SNCA	PRPF6	PRPF6	4	11	-	4	0.437661	0.437661	0	0	0	na	na
SNCA	SNCA	CLEC1A	CLEC1A	1	0	-	1	2.06309	2.06309	0	0	0	na	na
SNCA	SNCA	C5orf47	C5orf47	1	1	-	1	1.0315	1.0315	0	0	0	na	na
SNCA	SNCA	PIP4K2C	PIP4K2C	2	4	-	2	0.625191	0.625191	0	0	0	na	na
SNCA	SNCA	RAB27A	RAB27A	1	2	-	1	0.687655	0.687655	0	0	0	na	na
SNCA	SNCA	KIAA0930	KIAA0930	1	2	-	1	0.687655	0.687655	0	0	0	na	na
[truncated: 3,330 more rows]

## Sheet: ST1B
Supplementary table ST1B
Actin associated alpha synuclein interaction partners categorized based on PANTHER Protein class
UniProt Accession	Protein Symbol	Protein Name	PANTHER Protein class
Q9JM76	ARPC3	Actin-related protein 2/3 complex subunit 3	actin or actin-binding cytoskeletal protein
O08553	DPYSL2	Dihydropyrimidinase-related protein 2	hydrolase
Q62418	DBNL	Drebrin-like protein	non-motor actin binding protein
Q7TNG5	EML2	Echinoderm microtubule-associated protein-like 2	microtubule or microtubule-binding cytoskeletal protein
Q7TMK6	HOOK2	Protein Hook homolog 2	membrane traffic protein
P45591	CFL2	Cofilin-2	non-motor actin binding protein
O88329	MYO1A	Unconventional myosin 1A	actin binding motor protein
Q08093	CNN2	Calponin-2	-
P58771	TPM1	Tropomyosin alpha-1 chain	actin binding motor protein
P28740	KIF2A	Kinesin-like protein KIF2A	microtubule binding motor protein
P58389	PTPA	Serine/threonine-protein phosphatase 2A activator	phosphatase activator
P49813	TMOD1	Tropomodulin-1	actin or actin-binding cytoskeletal protein
Q8BVA4	LMOD1	Leiomodin-1	actin or actin-binding cytoskeletal protein
Q9D9Z1	KNSTRN	Small kinetochore-associated protein	-
Q9DD03	RAB13	Ras-related protein Rab-13	-
Q8R5H6	WASF1	Wiskott-Aldrich syndrome protein family member 1	non-motor actin binding protein
Q9QZZ4	MYO15A	Unconventional myosin-XV	actin binding motor protein
Q921C5	BICD2	Protein bicaudal D homolog 2	-
Q9QXNO	SHROOM3	Protein Shroom3	actin or actin-binding cytoskeletal protein
Q3TES0	IQSEC3	IQ motif and SEC7 domain-containing protein 3	guanyl-nucleotide exchange factor
Q8QTF6	STARD9	StAR-related lipid transfer protein 9	-
Q9R0L6	PCM1	Pericentriolar material 1 protein	-
Q9WV92	EPB41L3	Band 4.1-like protein 3	non-motor actin binding protein
Q60592	MAST2	Microtubule-associated serine/threonine-protein kinase 2	non-receptor serine/threonine protein kinase
Q9JLQ0	CD2AP	CD2-associated protein	scaffold/adaptor protein
Q8BW49	TTC12	Tetratricopeptide repeat protein 12	-
Q2KN98	SPECC1L	Cytospin-A	scaffold/adaptor protein
O08638	MYH11	Myosin-11	actin or actin-binding cytoskeletal protein
Q8C0M8	DNAI1	Dynein axonemal intermediate chain 1	microtubule or microtubule-binding cytoskeletal protein
A2AUC9	KLHL41	Kelch-like protein 41	scaffold/adaptor protein
P46660	INA	Alpha-internexin	intermediate filament
Q91Z83	MYH7	Myosin-7	actin or actin-binding cytoskeletal protein
Q5RJI5	BRSK1	Serine/threonine-protein kinase BRSK1	non-receptor serine/threonine protein kinase
Q922J3	CLIP1	CAP-Gly domain-containing linker protein 1	chaperone
O88735	MAP7	Ensconsin	non-motor microtubule binding protein
B9EHT4	CLIP3	CAP-Gly domain-containing linker protein 3	chaperone
Q8VHI6	WASF3	Wiskott-Aldrich syndrome protein family member 3	non-motor actin binding protein
Q9D6T1	TUBE1	Tubulin epsilon chain	tubulin
Q9JJZ2	TUBA8	Tubulin alpha-8 chain	tubulin
Q8C9H6	STRIP2	Striatin-interacting proteins 2	-
O89053	CORO1A	Coronin-1A	non-motor actin binding protein
Q9JI91	ACTN2	Alpha-actinin-2	actin or actin-binding cytoskeletal protein
