# Supplementary material for: Actin-nucleation promoting factor N-WASP influences alpha-synuclein condensates and pathology
Source: Cell Death Dis. 2024 Apr 30;15(4):304. doi: 10.1038/s41419-024-06686-7 (PMC11063037; doi:10.1038/s41419-024-06686-7)
Supplement: Supplementary file 3 — Supplementary table ST2 [file 41419_2024_6686_MOESM3_ESM.xlsx]

## Sheet: Supplementary table ST2-Legend
	Supplementary table ST2. Gene ontology Biological Process analysis of alpha synuclein interaction partners by ClueGO. The following parameters were used for ClueGO analysis, analysis mode: ClueGO (Functional Analysis); Loaded Marker List (Homosapiens - 9606); ClueGO settings: Ontologies/Pathways (GO GO_BiologicalProcess-EBI-UniProt-GOA-ACAP-ARAP_25.05.2022), Evidence: All; Network specificity: me…

## Sheet: ClueGO Results
Supplementary table ST2
Gene ontology Biological Process analysis of alpha synuclein interaction partners by ClueGO
ID	Term	Ontology Source	Term PValue	Term PValue Corrected with Bonferroni step down	Group PValue	Group PValue Corrected with Bonferroni step down	GOLevels	GOGroups	% Associated Genes	Nr. Genes	Associated Genes Found
GO:0033275	actin-myosin filament sliding	GO_BiologicalProcess-EBI-UniProt-GOA-ACAP-ARAP_25.05.2022_00h00	1.0077e-08	1.89448e-06	7.59583e-06	6.83625e-05	[5]	Group08	41.1765	7	[MYH2, MYH4, MYH7, MYH8, MYL1, MYL11, TPM1]
GO:0055086	nucleobase-containing small molecule metabolic process	GO_BiologicalProcess-EBI-UniProt-GOA-ACAP-ARAP_25.05.2022_00h00	1.24941e-07	2.33639e-05	3.09041e-09	4.01753e-08	[3, 4, 5]	Group12	4.94186	34	[ACLY, ADSS2, AK1, ATIC, CDADC1, CMPK1, DFFB, DPYSL2, ENO2, ENO3, GARS1, GFPT1, HK2, HOOK2, HPRT1, IMPDH2, KIF2A, MVD, MYH4, MYH7, MYH8, OGDH, OGT, PANK1, PPAT, PRPSAP1, QPRT, RRM2B, SARM1, SHMT1, SHMT2, SNCA, SULT1A2, TK1]
GO:0006520	cellular amino acid metabolic process	GO_BiologicalProcess-EBI-UniProt-GOA-ACAP-ARAP_25.05.2022_00h00	4.06302e-07	7.55721e-05	4.06302e-07	4.87562e-06	[3, 4, 6]	Group07	6.58307	21	[AARS1, AASDH, ACAD8, ADSS2, DARS2, DFFB, DIDO1, ECHS1, FARSA, GARS1, GFPT1, HSD17B10, KYAT3, NARS1, OAT, PPAT, SHMT1, SHMT2, SMS, TARS3, WARS1]
GO:0009117	nucleotide metabolic process	GO_BiologicalProcess-EBI-UniProt-GOA-ACAP-ARAP_25.05.2022_00h00	6.69505e-07	0.000123859	3.09041e-09	4.01753e-08	[5, 6, 7]	Group12	4.95868	30	[ACLY, ADSS2, AK1, ATIC, CMPK1, DFFB, ENO2, ENO3, GARS1, HK2, HOOK2, HPRT1, IMPDH2, KIF2A, MVD, MYH4, MYH7, MYH8, OGDH, OGT, PANK1, PPAT, PRPSAP1, QPRT, RRM2B, SARM1, SHMT1, SNCA, SULT1A2, TK1]
GO:0043038	amino acid activation	GO_BiologicalProcess-EBI-UniProt-GOA-ACAP-ARAP_25.05.2022_00h00	1.82597e-06	0.000335978	4.06302e-07	4.87562e-06	[4, 5, 7]	Group07	17.0213	8	[AARS1, AASDH, DARS2, FARSA, GARS1, NARS1, TARS3, WARS1]
GO:0030705	cytoskeleton-dependent intracellular transport	GO_BiologicalProcess-EBI-UniProt-GOA-ACAP-ARAP_25.05.2022_00h00	2.62072e-06	0.000479592	1.42767e-06	1.57044e-05	[4, 5]	Group09	7.30594	16	[AGBL4, AP3M2, BICD2, CCDC186, CLIP3, HDAC6, HOOK2, KIF17, KIF1B, KIF5A, KIFAP3, MAK, MYO15A, MYO1A, PCM1, WASF1]
GO:0009123	nucleoside monophosphate metabolic process	GO_BiologicalProcess-EBI-UniProt-GOA-ACAP-ARAP_25.05.2022_00h00	4.33323e-06	0.000788648	3.09041e-09	4.01753e-08	[5, 6, 7]	Group12	11.3636	10	[ADSS2, AK1, ATIC, CMPK1, DFFB, HPRT1, IMPDH2, PPAT, SHMT1, TK1]
GO:0030048	actin filament-based movement	GO_BiologicalProcess-EBI-UniProt-GOA-ACAP-ARAP_25.05.2022_00h00	7.59583e-06	0.00137484	7.59583e-06	6.83625e-05	[3]	Group08	8.75912	12	[ATP2A2, MYH2, MYH4, MYH7, MYH8, MYL1, MYL11, MYO15A, MYO1A, RYR2, SNTA1, TPM1]
GO:0006418	tRNA aminoacylation for protein translation	GO_BiologicalProcess-EBI-UniProt-GOA-ACAP-ARAP_25.05.2022_00h00	1.11345e-05	0.0020042	4.06302e-07	4.87562e-06	[5, 6, 7, 8, 9, 10]	Group07	16.2791	7	[AARS1, DARS2, FARSA, GARS1, NARS1, TARS3, WARS1]
GO:0019693	ribose phosphate metabolic process	GO_BiologicalProcess-EBI-UniProt-GOA-ACAP-ARAP_25.05.2022_00h00	1.3894e-05	0.00248702	3.09041e-09	4.01753e-08	[4, 5]	Group12	4.71698	25	[ACLY, ADSS2, AK1, ATIC, CMPK1, DFFB, ENO2, ENO3, G6PD, HK2, HOOK2, HPRT1, IMPDH2, KIF2A, MVD, MYH4, MYH7, MYH8, OGDH, OGT, PANK1, PPAT, PRPSAP1, SNCA, SULT1A2]
GO:0070252	actin-mediated cell contraction	GO_BiologicalProcess-EBI-UniProt-GOA-ACAP-ARAP_25.05.2022_00h00	2.29353e-05	0.00408249	7.59583e-06	6.83625e-05	[4]	Group08	9.43396	10	[ATP2A2, MYH2, MYH4, MYH7, MYH8, MYL1, MYL11, RYR2, SNTA1, TPM1]
GO:0009112	nucleobase metabolic process	GO_BiologicalProcess-EBI-UniProt-GOA-ACAP-ARAP_25.05.2022_00h00	2.35405e-05	0.00416667	3.09041e-09	4.01753e-08	[4, 5, 6]	Group12	14.5833	7	[CMPK1, DFFB, DPYSL2, HPRT1, PPAT, SHMT1, SHMT2]
GO:0009185	ribonucleoside diphosphate metabolic process	GO_BiologicalProcess-EBI-UniProt-GOA-ACAP-ARAP_25.05.2022_00h00	2.90504e-05	0.00511287	3.09041e-09	4.01753e-08	[6, 7, 8]	Group12	8.33333	11	[AK1, CMPK1, DFFB, ENO2, ENO3, HK2, HOOK2, KIF2A, OGDH, OGT, RRM2B]
GO:0072655	establishment of protein localization to mitochondrion	GO_BiologicalProcess-EBI-UniProt-GOA-ACAP-ARAP_25.05.2022_00h00	3.57973e-05	0.00626452	5.48356e-05	0.000438685	[5, 7]	Group10	8.14815	11	[CSNK2A2, DDIT3, HK2, HOOK2, HSPA1L, KIF2A, NMT1, NPEPPS, PITRM1, PMPCB, UBE2D3]
GO:0009161	ribonucleoside monophosphate metabolic process	GO_BiologicalProcess-EBI-UniProt-GOA-ACAP-ARAP_25.05.2022_00h00	3.81777e-05	0.00664292	3.09041e-09	4.01753e-08	[6, 7, 8]	Group12	11.4286	8	[ADSS2, AK1, ATIC, CMPK1, DFFB, HPRT1, IMPDH2, PPAT]
GO:0072521	purine-containing compound metabolic process	GO_BiologicalProcess-EBI-UniProt-GOA-ACAP-ARAP_25.05.2022_00h00	4.22727e-05	0.00731318	3.09041e-09	4.01753e-08	[4]	Group12	4.51128	24	[ACLY, ADSS2, AK1, ATIC, ENO2, ENO3, HK2, HOOK2, HPRT1, IMPDH2, KIF2A, MVD, MYH4, MYH7, MYH8, OGDH, OGT, PANK1, PPAT, PRPSAP1, SHMT1, SHMT2, SNCA, SULT1A2]
GO:0099111	microtubule-based transport	GO_BiologicalProcess-EBI-UniProt-GOA-ACAP-ARAP_25.05.2022_00h00	5.68522e-05	0.00977858	1.42767e-06	1.57044e-05	[4]	Group09	6.30631	14	[AGBL4, AP3M2, BICD2, CLIP3, DNAI1, HDAC6, KIF17, KIF1B, KIF27, KIF5A, KIFAP3, MAK, PCM1, WASF1]
GO:0061621	canonical glycolysis	GO_BiologicalProcess-EBI-UniProt-GOA-ACAP-ARAP_25.05.2022_00h00	6.09279e-05	0.0104187	3.09041e-09	4.01753e-08	[4, 8, 9, 11, 12, 13, 14, 15]	Group12	20.8333	5	[ENO2, ENO3, HK2, HOOK2, KIF2A]
GO:0009113	purine nucleobase biosynthetic process	GO_BiologicalProcess-EBI-UniProt-GOA-ACAP-ARAP_25.05.2022_00h00	6.67405e-05	0.0113459	3.09041e-09	4.01753e-08	[6, 7, 8]	Group12	30.7692	4	[HPRT1, PPAT, SHMT1, SHMT2]
GO:0007005	mitochondrion organization	GO_BiologicalProcess-EBI-UniProt-GOA-ACAP-ARAP_25.05.2022_00h00	7.48734e-05	0.0126536	6.20733e-06	6.20733e-05	[5]	Group11	4.3554	25	[ATG2A, CLUH, CSNK2A2, HDAC6, HK2, HOOK2, HSD17B10, HSPA1L, KIF2A, NMT1, NPEPPS, OGT, PHB2, PITRM1, PMPCB, POLDIP2, PRDX3, PUM2, RRM2B, SLC25A6, SNCA, UBE2D3, VPS13D, VPS35, WASF1]
GO:0007005	mitochondrion organization	GO_BiologicalProcess-EBI-UniProt-GOA-ACAP-ARAP_25.05.2022_00h00	7.48734e-05	0.0126536	5.48356e-05	0.000438685	[5]	Group10	4.3554	25	[ATG2A, CLUH, CSNK2A2, HDAC6, HK2, HOOK2, HSD17B10, HSPA1L, KIF2A, NMT1, NPEPPS, OGT, PHB2, PITRM1, PMPCB, POLDIP2, PRDX3, PUM2, RRM2B, SLC25A6, SNCA, UBE2D3, VPS13D, VPS35, WASF1]
GO:0009259	ribonucleotide metabolic process	GO_BiologicalProcess-EBI-UniProt-GOA-ACAP-ARAP_25.05.2022_00h00	7.99471e-05	0.0134311	3.09041e-09	4.01753e-08	[5, 6, 7, 8]	Group12	4.4316	23	[ACLY, ADSS2, AK1, ATIC, CMPK1, DFFB, ENO2, ENO3, HK2, HOOK2, HPRT1, IMPDH2, KIF2A, MVD, MYH4, MYH7, MYH8, OGDH, OGT, PANK1, PPAT, SNCA, SULT1A2]
GO:0072593	reactive oxygen species metabolic process	GO_BiologicalProcess-EBI-UniProt-GOA-ACAP-ARAP_25.05.2022_00h00	8.55676e-05	0.0142898	8.55676e-05	0.000598973	[3]	Group03	5.76923	15	[APOA4, CBR1, CCN6, G6PD, HBD, HBE1, HDAC6, HK2, HOOK2, KIF2A, PLCG2, PPP3CA, PRDX3, SESN1, SNCA]
GO:0038166	angiotensin-activated signaling pathway	GO_BiologicalProcess-EBI-UniProt-GOA-ACAP-ARAP_25.05.2022_00h00	9.2104e-05	0.0151972	9.2104e-05	0.000552624	[4, 5, 6, 7, 8, 9]	Group01	28.5714	4	[ACTN2, AGTRAP, AHCYL1, PMPCB]
GO:0000422	autophagy of mitochondrion	GO_BiologicalProcess-EBI-UniProt-GOA-ACAP-ARAP_25.05.2022_00h00	9.19586e-05	0.0152651	3.09041e-09	4.01753e-08	[4, 5, 7]	Group12	8.91089	9	[ATG2A, CSNK2A2, HDAC6, HK2, HOOK2, KIF2A, OGT, PHB2, VPS13D]
GO:0000422	autophagy of mitochondrion	GO_BiologicalProcess-EBI-UniProt-GOA-ACAP-ARAP_25.05.2022_00h00	9.19586e-05	0.0152651	6.20733e-06	6.20733e-05	[4, 5, 7]	Group11	8.91089	9	[ATG2A, CSNK2A2, HDAC6, HK2, HOOK2, KIF2A, OGT, PHB2, VPS13D]
GO:0000422	autophagy of mitochondrion	GO_BiologicalProcess-EBI-UniProt-GOA-ACAP-ARAP_25.05.2022_00h00	9.19586e-05	0.0152651	5.48356e-05	0.000438685	[4, 5, 7]	Group10	8.91089	9	[ATG2A, CSNK2A2, HDAC6, HK2, HOOK2, KIF2A, OGT, PHB2, VPS13D]
GO:0000422	autophagy of mitochondrion	GO_BiologicalProcess-EBI-UniProt-GOA-ACAP-ARAP_25.05.2022_00h00	9.19586e-05	0.0152651	0.00021369	0.000641071	[4, 5, 7]	Group06	8.91089	9	[ATG2A, CSNK2A2, HDAC6, HK2, HOOK2, KIF2A, OGT, PHB2, VPS13D]
GO:0010970	transport along microtubule	GO_BiologicalProcess-EBI-UniProt-GOA-ACAP-ARAP_25.05.2022_00h00	0.000113454	0.0186064	1.42767e-06	1.57044e-05	[4, 5, 6]	Group09	6.66667	12	[AGBL4, AP3M2, BICD2, CLIP3, HDAC6, KIF17, KIF1B, KIF5A, KIFAP3, MAK, PCM1, WASF1]
GO:1901617	organic hydroxy compound biosynthetic process	GO_BiologicalProcess-EBI-UniProt-GOA-ACAP-ARAP_25.05.2022_00h00	0.00013013	0.0212112	0.00013013	0.00065065	[4]	Group04	5.55556	15	[ACLY, APOA4, APOB, DHX8, FDFT1, G6PD, HSD17B10, ISYNA1, MVD, PDXK, PLCG2, PMPCB, RAPGEF2, SNCA, VPS35]
GO:0039529	RIG-I signaling pathway	GO_BiologicalProcess-EBI-UniProt-GOA-ACAP-ARAP_25.05.2022_00h00	0.000132742	0.0215042	0.000132742	0.000530969	[6, 7, 8, 9]	Group02	17.8571	5	[DDX60, PHB2, PUM2, SEC14L1, USP15]
GO:0009165	nucleotide biosynthetic process	GO_BiologicalProcess-EBI-UniProt-GOA-ACAP-ARAP_25.05.2022_00h00	0.000141617	0.0228004	3.09041e-09	4.01753e-08	[6, 7, 8]	Group12	5.07463	17	[ACLY, ADSS2, AK1, ATIC, CMPK1, DFFB, GARS1, HPRT1, IMPDH2, PANK1, PPAT, PRPSAP1, QPRT, RRM2B, SHMT1, SNCA, TK1]
GO:0046165	alcohol biosynthetic process	GO_BiologicalProcess-EBI-UniProt-GOA-ACAP-ARAP_25.05.2022_00h00	0.000157256	0.025161	0.00013013	0.00065065	[4, 5]	Group04	6.91824	11	[ACLY, APOA4, APOB, DHX8, FDFT1, G6PD, ISYNA1, MVD, PLCG2, PMPCB, SNCA]
GO:0006914	autophagy	GO_BiologicalProcess-EBI-UniProt-GOA-ACAP-ARAP_25.05.2022_00h00	0.00021369	0.0339767	6.20733e-06	6.20733e-05	[3, 4]	Group11	4.08163	24	[ATG2A, ATP2A2, ATP6V1C1, CSNK2A2, DDIT3, HDAC6, HK2, HOOK2, KIF2A, NEDD4, OGT, PHB2, POLDIP2, QSOX1, RAB33B, RAB39B, RHEB, RRAGD, SESN1, SNCA, USP32, VPS13D, VPS26A, VPS35]
GO:0006914	autophagy	GO_BiologicalProcess-EBI-UniProt-GOA-ACAP-ARAP_25.05.2022_00h00	0.00021369	0.0339767	0.00021369	0.000641071	[3, 4]	Group06	4.08163	24	[ATG2A, ATP2A2, ATP6V1C1, CSNK2A2, DDIT3, HDAC6, HK2, HOOK2, KIF2A, NEDD4, OGT, PHB2, POLDIP2, QSOX1, RAB33B, RAB39B, RHEB, RRAGD, SESN1, SNCA, USP32, VPS13D, VPS26A, VPS35]
GO:0055001	muscle cell development	GO_BiologicalProcess-EBI-UniProt-GOA-ACAP-ARAP_25.05.2022_00h00	0.000218106	0.0344607	0.000219934	0.000439867	[4, 5]	Group05	6.21762	12	[ACTN2, ATP2A2, CFL2, G6PD, KLHL41, LMOD1, MYH11, MYH7, NACA, PPP3CA, TMOD1, TPM1]
GO:0009141	nucleoside triphosphate metabolic process	GO_BiologicalProcess-EBI-UniProt-GOA-ACAP-ARAP_25.05.2022_00h00	0.000243466	0.0382242	3.09041e-09	4.01753e-08	[5, 6, 7]	Group12	5.24476	15	[AK1, CMPK1, DFFB, ENO2, ENO3, HK2, HOOK2, IMPDH2, KIF2A, MYH4, MYH7, MYH8, OGDH, OGT, RRM2B]
GO:0006165	nucleoside diphosphate phosphorylation	GO_BiologicalProcess-EBI-UniProt-GOA-ACAP-ARAP_25.05.2022_00h00	0.000248228	0.0384753	3.09041e-09	4.01753e-08	[6, 7, 8]	Group12	7.82609	9	[AK1, CMPK1, ENO2, ENO3, HK2, HOOK2, KIF2A, OGDH, OGT]
GO:0006165	nucleoside diphosphate phosphorylation	GO_BiologicalProcess-EBI-UniProt-GOA-ACAP-ARAP_25.05.2022_00h00	0.000248228	0.0384753	6.20733e-06	6.20733e-05	[6, 7, 8]	Group11	7.82609	9	[AK1, CMPK1, ENO2, ENO3, HK2, HOOK2, KIF2A, OGDH, OGT]
GO:0006163	purine nucleotide metabolic process	GO_BiologicalProcess-EBI-UniProt-GOA-ACAP-ARAP_25.05.2022_00h00	0.000247999	0.0386879	3.09041e-09	4.01753e-08	[5, 6, 7, 8]	Group12	4.30528	22	[ACLY, ADSS2, AK1, ATIC, ENO2, ENO3, HK2, HOOK2, HPRT1, IMPDH2, KIF2A, MVD, MYH4, MYH7, MYH8, OGDH, OGT, PANK1, PPAT, PRPSAP1, SNCA, SULT1A2]
GO:0006839	mitochondrial transport	GO_BiologicalProcess-EBI-UniProt-GOA-ACAP-ARAP_25.05.2022_00h00	0.000263518	0.0405818	5.48356e-05	0.000438685	[4, 5]	Group10	6.09137	12	[CSNK2A2, HK2, HOOK2, HSPA1L, KIF2A, NMT1, NPEPPS, PITRM1, PMPCB, SLC25A6, UBE2D3, VPS35]
GO:1904925	positive regulation of autophagy of mitochondrion in response to mitochondrial depolarization	GO_BiologicalProcess-EBI-UniProt-GOA-ACAP-ARAP_25.05.2022_00h00	0.000265857	0.0406761	3.09041e-09	4.01753e-08	[5, 6, 7, 8, 9]	Group12	22.2222	4	[HDAC6, HK2, HOOK2, KIF2A]
GO:1904925	positive regulation of autophagy of mitochondrion in response to mitochondrial depolarization	GO_BiologicalProcess-EBI-UniProt-GOA-ACAP-ARAP_25.05.2022_00h00	0.000265857	0.0406761	6.20733e-06	6.20733e-05	[5, 6, 7, 8, 9]	Group11	22.2222	4	[HDAC6, HK2, HOOK2, KIF2A]
GO:0016241	regulation of macroautophagy	GO_BiologicalProcess-EBI-UniProt-GOA-ACAP-ARAP_25.05.2022_00h00	0.000267813	0.0407076	0.00021369	0.000641071	[5, 6, 7]	Group06	6.50888	11	[ATG2A, ATP6V1C1, HDAC6, NEDD4, POLDIP2, QSOX1, RHEB, SESN1, VPS13D, VPS26A, VPS35]
GO:0009167	purine ribonucleoside monophosphate metabolic process	GO_BiologicalProcess-EBI-UniProt-GOA-ACAP-ARAP_25.05.2022_00h00	0.000275887	0.0416589	3.09041e-09	4.01753e-08	[7, 8, 9]	Group12	12	6	[ADSS2, AK1, ATIC, HPRT1, IMPDH2, PPAT]
GO:0097293	XMP biosynthetic process	GO_BiologicalProcess-EBI-UniProt-GOA-ACAP-ARAP_25.05.2022_00h00	0.000309403	0.0464104	3.09041e-09	4.01753e-08	[8, 9, 10, 11]	Group12	37.5	3	[ATIC, IMPDH2, PPAT]
GO:0014883	transition between fast and slow fiber	GO_BiologicalProcess-EBI-UniProt-GOA-ACAP-ARAP_25.05.2022_00h00	0.000309403	0.0464104	0.000309403	0.000309403	[5, 6, 7, 8]	Group00	37.5	3	[ATP2A2, MYH7, PPP3CA]
GO:0140694	non-membrane-bounded organelle assembly	GO_BiologicalProcess-EBI-UniProt-GOA-ACAP-ARAP_25.05.2022_00h00	0.000325351	0.0484772	0.000219934	0.000439867	[6]	Group05	4.43925	19	[ACTN2, CFL2, CSDE1, DBNL, GOLGA8Q, KIF2A, KLHL41, LMOD1, MTERF3, MYH11, MYH7, POLDIP2, PUM2, RPS5, STARD9, TMOD1, TPM1, TRAPPC12, YTHDF1]
