# Supplementary material for: Actin-nucleation promoting factor N-WASP influences alpha-synuclein condensates and pathology
Source: Cell Death Dis. 2024 Apr 30;15(4):304. doi: 10.1038/s41419-024-06686-7 (PMC11063037; doi:10.1038/s41419-024-06686-7)
Supplement: Supplementary file 6 — Supplementary table ST5 [file 41419_2024_6686_MOESM6_ESM.xlsx]

## Sheet: 20 degrees 
Supplementary table ST5. Proteomic analysis of differentially expressed proteins in wsp-1 (lof), ⍺-Syn O/E, and wsp-1; ⍺-Syn O/E grown at 20 ℃, compared to wt (N2)
wsp-1 (lof) vs. wt(N2) grown at 20 ℃
Accession	Description	Gene symbol	WormBase Gene ID	log2FC
O01700	Mitogen-activated protein kinase kinase kinase dlk-1 [OS=Caenorhabditis elegans]	dlk-1	WBGene00001008	6.64386
P34284	F-box/LRR-repeat protein fbxl-1 [OS=Caenorhabditis elegans]	fbxl-1	WBGene00015350	6.64386
P34317	Putative UDP-glucuronosyltransferase ugt-60 [OS=Caenorhabditis elegans]	ugt-60	WBGene00007402	6.64386
Q09361	Uncharacterized protein ZK1307.3 [OS=Caenorhabditis elegans]	ZK1307.3	WBGene00014246	6.64386
Q09418	Putative protein tag-209 [OS=Caenorhabditis elegans]	tag-209	WBGene00011072	6.64386
Q09573	Potassium/chloride cotransporter 3 [OS=Caenorhabditis elegans]	kcc-3	WBGene00019289	6.64386
Q20678	Exocyst complex component 1 [OS=Caenorhabditis elegans]	sec-3	WBGene00018703	6.64386
Q21059	Zinc metalloproteinase nas-34 [OS=Caenorhabditis elegans]	hch-1	WBGene00001828	6.64386
Q21738	Partner of xrn-2 protein 1 [OS=Caenorhabditis elegans]	paxt-1	WBGene00011034	6.64386
Q21743	Probable glutathione S-transferase 9 [OS=Caenorhabditis elegans]	gst-9	WBGene00001757	6.64386
Q86MI0	Homeobox protein dve-1 [OS=Caenorhabditis elegans]	dve-1	WBGene00022861	6.64386
Q95XP4	Semaphorin-2A [OS=Caenorhabditis elegans]	mab-20	WBGene00003111	6.64386
Q965X7	N-acyl-phosphatidylethanolamine-hydrolyzing phospholipase D 1 [OS=Caenorhabditis elegans]	nape-1	WBGene00021371	6.64386
Q9N373	E3 ubiquitin-protein ligase makorin [OS=Caenorhabditis elegans]	lep-2	WBGene00002278	6.64386
Q9XVM9	Tetraspanin-15 [OS=Caenorhabditis elegans]	tsp-15	WBGene00006641	6.64386
Q9XWJ1	Nonsense-mediated mRNA decay factor SMG9 [OS=Caenorhabditis elegans]	smg-9	WBGene00013188	6.64386
Q19948	Uncharacterized protein F32A5.4 [OS=Caenorhabditis elegans]	F32A5.4	WBGene00017970	3.00072
P25807	Gut-specific cysteine proteinase [OS=Caenorhabditis elegans]	cpr-1	WBGene00000781	1.80281
O16262	Protein nipi-4 [OS=Caenorhabditis elegans]	nipi-4	WBGene00077712	1.73249
Q9N593	Cell division cycle protein 27 homolog [OS=Caenorhabditis elegans]	mat-1	WBGene00003132	1.52657
Q23646	Probable RNA-binding protein EIF1AD [OS=Caenorhabditis elegans]	ZK856.11	WBGene00014112	1.52607
P83388	Probable peptidyl-glycine alpha-amidating monooxygenase pamn-1 [OS=Caenorhabditis elegans]	pamn-1	WBGene00020556	1.28096
Q23570	GILT-like protein ZK669.3 [OS=Caenorhabditis elegans]	ZK669.3	WBGene00014053	1.25399
P43508	Cathepsin B-like cysteine proteinase 4 [OS=Caenorhabditis elegans]	cpr-4	WBGene00000784	1.1884
O16202	Lysozyme-like protein 7 [OS=Caenorhabditis elegans]	lys-7	WBGene00003096	1.18206
Q10661	Dosage compensation protein dpy-30 [OS=Caenorhabditis elegans]	dpy-30	WBGene00001088	1.12433
Q09220	Uncharacterized protein B0228.1 [OS=Caenorhabditis elegans]	B0228.1	WBGene00015059	1.05102
Q03570	Mediator of RNA polymerase II transcription subunit 14 [OS=Caenorhabditis elegans]	rgr-1	WBGene00004343	1.0115
O16796	Neprilysin-11 [OS=Caenorhabditis elegans]	nep-11	WBGene00017557	0.982583
P90838	RNA-splicing ligase RtcB homolog [OS=Caenorhabditis elegans]	rtcb-1	WBGene00008877	0.981122
Q17334	Alcohol dehydrogenase 1 [OS=Caenorhabditis elegans]	sodh-1	WBGene00010790	0.957543
Q22288	Transthyretin-like protein 15 [OS=Caenorhabditis elegans]	ttr-15	WBGene00011561	0.862352
P53015	Uncharacterized protein F31E3.4 [OS=Caenorhabditis elegans]	F31E3.4	WBGene00017951	0.799916
P34618	Chromo domain-containing protein cec-1 [OS=Caenorhabditis elegans]	cec-1	WBGene00000414	0.766383
Q10045	Protein unc-50 [OS=Caenorhabditis elegans]	unc-50	WBGene00006785	0.698663
Q93170	Probable tRNA N6-adenosine threonylcarbamoyltransferase, mitochondrial [OS=Caenorhabditis elegans]	osgl-1	WBGene00007237	0.692427
Q18806	Neuronal immunoglobulin domain-containing protein rig-3 [OS=Caenorhabditis elegans]	rig-3	WBGene00004370	0.68437
Q22915	Protein memo-1 homolog [OS=Caenorhabditis elegans]	memo-1	WBGene00016500	0.668119
G5EFV5	Cyclin-dependent kinase 7 [OS=Caenorhabditis elegans]	cdk-7	WBGene00000408	0.663572
O18209	Membrane-associated tyrosine- and threonine-specific cdc2-inhibitory kinase wee-1.3 [OS=Caenorhabditis elegans]	wee-1.3	WBGene00006940	0.660837
P18835	Cuticle collagen 19 [OS=Caenorhabditis elegans]	col-19	WBGene00000608	0.658097
P92172	Dauer larva development regulatory growth factor daf-7 [OS=Caenorhabditis elegans]	daf-7	WBGene00000903	0.657183
Q9N4K0	MICOS complex subunit Mic10 [OS=Caenorhabditis elegans]	F54A3.5	WBGene00018784	0.648005
P34461	Extracellular superoxide dismutase [Cu-Zn] [OS=Caenorhabditis elegans]	sod-4	WBGene00004933	0.638769
Q19743	Histone H1.3 [OS=Caenorhabditis elegans]	hil-3	WBGene00001854	0.638769
O44664	Neuropeptide-like protein 29 [OS=Caenorhabditis elegans]	nlp-29	WBGene00003767	0.625738
Q9U2D6	Calcineurin-interacting protein 2 [OS=Caenorhabditis elegans]	cnp-2	WBGene00012901	0.624803
P34277	Probable glutathione transferase omega-2 [OS=Caenorhabditis elegans]	gsto-2	WBGene00015337	0.62293
H2L0H3	CDC50 family protein chat-1 [OS=Caenorhabditis elegans]	chat-1	WBGene00019946	0.614474
P49048	Putative GPI-anchor transamidase [OS=Caenorhabditis elegans]	pigk-1	WBGene00011482	0.6107
Q17684	Probable DNA-directed RNA polymerases I, II, and III subunit RPABC2 [OS=Caenorhabditis elegans]	rpb-6	WBGene00007355	0.609755
Q9NAM7	Phytanoyl-CoA dioxygenase domain-containing protein 1 homolog [OS=Caenorhabditis elegans]	Y105C5B.9	WBGene00013650	0.606916
O45539	Tyrosine protein-kinase src-2 [OS=Caenorhabditis elegans]	src-2	WBGene00005078	0.594549
G5EDZ9	Cystatin cpi-1 [OS=Caenorhabditis elegans]	cpi-1	WBGene00000535	0.588805
Q1ENI8	Peroxidasin homolog pxn-1 [OS=Caenorhabditis elegans]	pxn-1	WBGene00004256	0.58111
Q09610	Probable galaptin lec-8 [OS=Caenorhabditis elegans]	lec-8	WBGene00002271	0.57918
Q20679	Multifunctional procollagen lysine hydroxylase and glycosyltransferase [OS=Caenorhabditis elegans]	let-268	WBGene00002497	0.566572
P52478	Ubiquitin-conjugating enzyme E2 1 [OS=Caenorhabditis elegans]	ubc-1	WBGene00006701	0.560715
Q20365	Ras-related protein Rab-33 [OS=Caenorhabditis elegans]	rab-33	WBGene00004283	0.556797
P53806	Calcipressin-like protein [OS=Caenorhabditis elegans]	rcan-1	WBGene00004321	0.552869
O17754	Carboxypeptidase E [OS=Caenorhabditis elegans]	egl-21	WBGene00001189	0.543991
Q94051	Caveolin-1 [OS=Caenorhabditis elegans]	cav-1	WBGene00000301	0.540027
O45944	UPF0375 protein Y45F10C.4 [OS=Caenorhabditis elegans]	Y45F10C.4	WBGene00012880	0.539035
O44400	Protein F37C4.5 [OS=Caenorhabditis elegans]	F37C4.5	WBGene00018145	0.536053
Q9XWC3	DOMON domain-containing protein Y73F4A.2 [OS=Caenorhabditis elegans]	Y73F4A.2	WBGene00013515	0.536053
Q21265	Putative metalloproteinase inhibitor tag-225 [OS=Caenorhabditis elegans]	tag-225	WBGene00019478	0.52306
P91252	Probable glutathione S-transferase 6 [OS=Caenorhabditis elegans]	gst-6	WBGene00001754	0.522056
O45346	Notch ligand osm-11 [OS=Caenorhabditis elegans]	osm-11	WBGene00003891	0.518031
Q09235	Uncharacterized protein C13B9.2 [OS=Caenorhabditis elegans]	C13B9.2	WBGene00015733	0.517024
P55955	Transthyretin-like protein 16 [OS=Caenorhabditis elegans]	ttr-16	WBGene00012382	0.512985
Q19572	Guanine nucleotide-binding protein alpha-12 subunit [OS=Caenorhabditis elegans]	gpa-12	WBGene00001674	0.508936
Q21917	Guanine nucleotide-binding protein alpha-7 subunit [OS=Caenorhabditis elegans]	gpa-7	WBGene00001669	0.499782
Q23534	Putative acid phosphatase 1 [OS=Caenorhabditis elegans]	acp-1	WBGene00022770	0.492622
Q9N3B0	Mesencephalic astrocyte-derived neurotrophic factor homolog [OS=Caenorhabditis elegans]	manf-1	WBGene00021888	0.491597
Q22885	BRO1 domain-containing protein BROX homolog [OS=Caenorhabditis elegans]	B0507.2	WBGene00015219	0.49057
O01739	D-aspartate oxidase 3 [OS=Caenorhabditis elegans]	ddo-3	WBGene00017648	0.488515
Q960A1	Probable aldehyde oxidase gad-3 [OS=Caenorhabditis elegans]	gad-3	WBGene00015057	0.488515
O62053	UPF0375 protein ule-4 [OS=Caenorhabditis elegans]	ule-4	WBGene00007458	0.485427
Q95XZ5	Nipped-B-like protein scc-2 [OS=Caenorhabditis elegans]	scc-2	WBGene00004166	0.484396
Q10038	Tyrosine-protein phosphatase vhp-1 [OS=Caenorhabditis elegans]	vhp-1	WBGene00006923	0.474047
Q23593	Innexin-8 [OS=Caenorhabditis elegans]	inx-8	WBGene00002130	0.473008
Q20223	Fatty acid-binding protein homolog 1 [OS=Caenorhabditis elegans]	lbp-1	WBGene00002253	0.470927
Q10033	Uncharacterized protein F15G9.1 [OS=Caenorhabditis elegans]	F15G9.1	WBGene00008865	0.467801
Q94263	Mitochondrial Rho GTPase 1 [OS=Caenorhabditis elegans]	miro-1	WBGene00019544	0.465713
P90783	RNA polymerase II-associated factor 1 homolog [OS=Caenorhabditis elegans]	pafo-1	WBGene00008338	0.462576
G5EBL2	Protein mes-1 [OS=Caenorhabditis elegans]	mes-1	WBGene00003219	0.46048
Q18594	Uncharacterized protein C44B7.5 [OS=Caenorhabditis elegans]	C44B7.5	WBGene00016627	0.454176
Q9XWC2	DOMON domain-containing protein Y73F4A.1 [OS=Caenorhabditis elegans]	Y73F4A.1	WBGene00013514	0.451013
Q21944	Probable glycerol kinase [OS=Caenorhabditis elegans]	R11F4.1	WBGene00020007	0.449957
P91253	Probable glutathione S-transferase 7 [OS=Caenorhabditis elegans]	gst-7	WBGene00001755	0.434028
O44857	Neprilysin-2 [OS=Caenorhabditis elegans]	nep-2	WBGene00020230	0.428678
O01658	Bifunctional lysine-specific demethylase and histidyl-hydroxylase NO66 [OS=Caenorhabditis elegans]	jmjc-1	WBGene00020902	0.423309
O45734	Cathepsin L-like [OS=Caenorhabditis elegans]	cpl-1	WBGene00000776	0.421156
P34676	Prolyl carboxy peptidase like protein 5 [OS=Caenorhabditis elegans]	pcp-5	WBGene00022801	0.420078
P90901	Intermediate filament protein ifa-1 [OS=Caenorhabditis elegans]	ifa-1	WBGene00002050	0.418999
Q03565	Barrier-to-autointegration factor 1 [OS=Caenorhabditis elegans]	baf-1	WBGene00000235	0.412511
Q09321	Uncharacterized protein F42A8.1 [OS=Caenorhabditis elegans]	F42A8.1	WBGene00009626	0.408168
G5ED44	Delta(9)-fatty-acid desaturase fat-5 [OS=Caenorhabditis elegans]	fat-5	WBGene00001397	0.407081
Q21929	L-xylulose reductase [OS=Caenorhabditis elegans]	dhs-21	WBGene00000984	0.403813
Q03601	RING finger protein nhl-1 [OS=Caenorhabditis elegans]	nhl-1	WBGene00003597	0.402722
Q9XWV2	Putative phospholipase B-like 1 [OS=Caenorhabditis elegans]	Y37D8A.2	WBGene00012544	0.393965
Q09529	Uncharacterized protein EEED8.2 [OS=Caenorhabditis elegans]	EEED8.2	WBGene00017133	0.390668
Q21193	Profilin-3 [OS=Caenorhabditis elegans]	pfn-3	WBGene00003991	0.390668
Q03575	Transthyretin-like protein 5 [OS=Caenorhabditis elegans]	ttr-5	WBGene00008040	0.387363
Q20224	Fatty acid-binding protein homolog 2 [OS=Caenorhabditis elegans]	lbp-2	WBGene00002254	0.386259
Q18823	Laminin-like protein lam-2 [OS=Caenorhabditis elegans]	lam-2	WBGene00016913	0.385155
Q21489	ATP-dependent DNA helicase chl-1 [OS=Caenorhabditis elegans]	chl-1	WBGene00010839	0.38405
O17850	Ataxin-3 homolog [OS=Caenorhabditis elegans]	atx-3	WBGene00006446	0.380729
Q20025	Profilin-2 [OS=Caenorhabditis elegans]	pfn-2	WBGene00003990	0.374066
Q21432	Zinc metalloproteinase nas-11 [OS=Caenorhabditis elegans]	nas-11	WBGene00003530	0.369606
Q21184	Putative cuticle collagen 155 [OS=Caenorhabditis elegans]	col-155	WBGene00000728	0.368489
Q20303	Elongation of long chain fatty acids protein 6 [OS=Caenorhabditis elegans]	elo-6	WBGene00001244	0.366252
P34576	Transmembrane cell adhesion receptor mua-3 [OS=Caenorhabditis elegans]	mua-3	WBGene00003482	0.361768
P34815	Putative acetylcholine regulator unc-18 [OS=Caenorhabditis elegans]	unc-18	WBGene00006757	0.359521
Q21313	Laminin-like protein epi-1 [OS=Caenorhabditis elegans]	epi-1	WBGene00001328	0.35727
Q20754	Cuticle collagen 38 [OS=Caenorhabditis elegans]	col-38	WBGene00000615	0.355016
P34552	Apoptosis-linked gene 2-interacting protein X 1 [OS=Caenorhabditis elegans]	alx-1	WBGene00007010	0.351628
Q27504	Putative carbonic anhydrase 3 [OS=Caenorhabditis elegans]	cah-3	WBGene00000281	0.349365
Q9GRZ3	Lysine-specific demethylase 9 [OS=Caenorhabditis elegans]	dpy-21	WBGene00001080	0.345964
O61787	Innexin-16 [OS=Caenorhabditis elegans]	inx-16	WBGene00002138	0.344828
P08898	Histone H3 [OS=Caenorhabditis elegans]	his-13	WBGene00001887	0.344828
O45168	Intermediate filament protein ifc-1 [OS=Caenorhabditis elegans]	ifc-1	WBGene00002055	0.341417
P10771	Histone 24 [OS=Caenorhabditis elegans]	his-24	WBGene00001898	0.341417
O02495	Synaptobrevin-1 [OS=Caenorhabditis elegans]	snb-1	WBGene00004897	0.340277
G5ECY0	Disks large homolog 1 [OS=Caenorhabditis elegans]	dlg-1	WBGene00001006	0.334568
P34385	Probable methylcrotonoyl-CoA carboxylase beta chain, mitochondrial [OS=Caenorhabditis elegans]	mccc-2	WBGene00303021	-0.33825
P34466	Clustered mitochondria protein homolog [OS=Caenorhabditis elegans]	clu-1	WBGene00000550	-0.349235
P49196	40S ribosomal protein S12 [OS=Caenorhabditis elegans]	rps-12	WBGene00004481	-0.349235
G5EFT4	Aminopeptidase ltah-1.1 [OS=Caenorhabditis elegans]	ltah-1.1	WBGene00016589	-0.351074
P34258	Uncharacterized protein B0303.7 [OS=Caenorhabditis elegans]	B0303.7	WBGene00015128	-0.354759
P54688	Branched-chain-amino-acid aminotransferase, cytosolic [OS=Caenorhabditis elegans]	bcat-1	WBGene00001149	-0.356606
Q9XVI6	Serine palmitoyltransferase 3 [OS=Caenorhabditis elegans]	sptl-3	WBGene00011932	-0.356606
Q9XV52	Elongation factor G, mitochondrial [OS=Caenorhabditis elegans]	gfm-1	WBGene00009246	-0.360305
P37165	Ubiquitin-like protein 1-40S ribosomal protein S27a [OS=Caenorhabditis elegans]	ubl-1	WBGene00006725	-0.362158
P34431	Retrotransposon-like protein 1 [OS=Caenorhabditis elegans]	cerv-1	WBGene00018416	-0.365871
Q09359	Uncharacterized protein ZK1307.1 [OS=Caenorhabditis elegans]	ZK1307.1	WBGene00014244	-0.365871
Q10669	Mediator of RNA polymerase II transcription subunit 23 [OS=Caenorhabditis elegans]	sur-2	WBGene00006349	-0.37146
Q23529	Zygote defective protein 12 [OS=Caenorhabditis elegans]	zyg-12	WBGene00006997	-0.375197
P34689	ATP-dependent RNA helicase glh-1 [OS=Caenorhabditis elegans]	glh-1	WBGene00001598	-0.37707
G5EGH6	Delta(9)-fatty-acid desaturase fat-7 [OS=Caenorhabditis elegans]	fat-7	WBGene00001399	-0.382702
Q27535	Probable arginine kinase ZC434.8 [OS=Caenorhabditis elegans]	ZC434.8	WBGene00013894	-0.382702
Q9N2V6	Guanine nucleotide-binding protein alpha-16 subunit [OS=Caenorhabditis elegans]	gpa-16	WBGene00001678	-0.382702
Q20893	Cysteine dioxygenase 1 [OS=Caenorhabditis elegans]	cdo-1	WBGene00018986	-0.390245
Q21770	Argonaute protein wago-1 [OS=Caenorhabditis elegans]	wago-1	WBGene00011061	-0.390245
Q95YF3	ATP-dependent RNA helicase cgh-1 [OS=Caenorhabditis elegans]	cgh-1	WBGene00000479	-0.390245
P18833	Cuticle collagen 8 [OS=Caenorhabditis elegans]	col-8	WBGene00000597	-0.392137
Q23450	Cytochrome c oxidase assembly factor 7 homolog [OS=Caenorhabditis elegans]	coa-7	WBGene00013925	-0.392137
Q86S40	Probable ADP-dependent glucokinase [OS=Caenorhabditis elegans]	C50D2.7	WBGene00016810	-0.392137
Q93841	Putative 1-acyl-sn-glycerol-3-phosphate acyltransferase acl-1 [OS=Caenorhabditis elegans]	acl-1	WBGene00010339	-0.392137
Q17339	Female germline-specific tumor suppressor gld-1 [OS=Caenorhabditis elegans]	gld-1	WBGene00001595	-0.394032
Q22018	Thymidylate kinase [OS=Caenorhabditis elegans]	dtmk-1	WBGene00011272	-0.397828
P11141	Heat shock protein hsp-6 [OS=Caenorhabditis elegans]	hsp-6	WBGene00002010	-0.401635
Q94300	60S ribosomal protein L11-1 [OS=Caenorhabditis elegans]	rpl-11.1	WBGene00004422	-0.401635
Q21166	Acetoacetyl-CoA synthetase [OS=Caenorhabditis elegans]	sur-5	WBGene00006351	-0.411195
P46559	Choline kinase B2 [OS=Caenorhabditis elegans]	ckb-2	WBGene00000512	-0.41889
Q09522	Probable dimethyladenosine transferase [OS=Caenorhabditis elegans]	E02H1.1	WBGene00008455	-0.41889
Q27474	DNA ligase 1 [OS=Caenorhabditis elegans]	lig-1	WBGene00002985	-0.428566
Q09652	Glutathione S-transferase kappa 1 [OS=Caenorhabditis elegans]	gstk-1	WBGene00014251	-0.438307
Q18673	Neprilysin-1 [OS=Caenorhabditis elegans]	nep-1	WBGene00013926	-0.438307
P53703	Probable holocytochrome-c-type synthase [OS=Caenorhabditis elegans]	cchl-1	WBGene00011527	-0.440263
Q19266	Protein kinase C-like 3 [OS=Caenorhabditis elegans]	pkc-3	WBGene00004034	-0.446148
Q9NEQ0	Omega-3 fatty acid desaturase fat-1 [OS=Caenorhabditis elegans]	fat-1	WBGene00001393	-0.448115
P34281	CID domain-containing protein 1 [OS=Caenorhabditis elegans]	cids-1	WBGene00015347	-0.459973
P02513	Heat shock protein Hsp-16.48/Hsp-16.49 [OS=Caenorhabditis elegans]	hsp-16.48	WBGene00002019	-0.463947
G5EC86	CCCH-type zinc finger protein oma-1 [OS=Caenorhabditis elegans]	oma-1	WBGene00003864	-0.465938
G5ECN5	STE20-related kinase adapter protein strd-1 [OS=Caenorhabditis elegans]	strd-1	WBGene00013132	-0.465938
P34528	Putative serine protease K12H4.7 [OS=Caenorhabditis elegans]	K12H4.7	WBGene00019682	-0.465938
P50305	Probable S-adenosylmethionine synthase 3 [OS=Caenorhabditis elegans]	sams-3	WBGene00015538	-0.475936
P42000	U3 small nucleolar RNA-associated protein 18 homolog [OS=Caenorhabditis elegans]	B0280.9	WBGene00015104	-0.479955
Q23221	Delta(6)-fatty-acid desaturase fat-3 [OS=Caenorhabditis elegans]	fat-3	WBGene00001395	-0.481969
G5EG11	Delta(5) fatty acid desaturase fat-4 [OS=Caenorhabditis elegans]	fat-4	WBGene00001396	-0.490051
Q17778	Deoxyribonuclease-2 [OS=Caenorhabditis elegans]	nuc-1	WBGene00003828	-0.490051
Q09365	Uncharacterized protein ZK1320.3 [OS=Caenorhabditis elegans]	ZK1320.3	WBGene00014253	-0.496142
Q18581	Inactive angiotensin-converting enzyme-related protein [OS=Caenorhabditis elegans]	acn-1	WBGene00000039	-0.506353
Q95QU0	PCI domain-containing protein 2 homolog [OS=Caenorhabditis elegans]	C27F2.10	WBGene00016171	-0.508403
Q9TVW5	Major sperm protein 77/79 [OS=Caenorhabditis elegans]	msp-77	WBGene00003464	-0.508403
P41937	Tubulin beta-4 chain [OS=Caenorhabditis elegans]	tbb-4	WBGene00006538	-0.510457
Q09457	Cuticle collagen bli-1 [OS=Caenorhabditis elegans]	bli-1	WBGene00000251	-0.512514
P34610	Putative serine protease pcp-1 [OS=Caenorhabditis elegans]	pcp-1	WBGene00003956	-0.518701
Q9UB00	Putative glucosylceramidase 4 [OS=Caenorhabditis elegans]	gba-4	WBGene00021160	-0.522841
Q09238	Uncharacterized protein C18H9.6 [OS=Caenorhabditis elegans]	C18H9.6	WBGene00016004	-0.529073
Q966L9	ATP-dependent RNA helicase glh-2 [OS=Caenorhabditis elegans]	glh-2	WBGene00001599	-0.533242
Q94045	Putative RNA polymerase II transcriptional coactivator [OS=Caenorhabditis elegans]	T13F2.2	WBGene00011743	-0.535332
Q22396	Zinc metalloproteinase nas-20 [OS=Caenorhabditis elegans]	nas-20	WBGene00003539	-0.54372
G5EEI4	Aspartic protease 1 [OS=Caenorhabditis elegans]	asp-1	WBGene00000214	-0.547932
P34447	Zinc finger protein zfp-1 [OS=Caenorhabditis elegans]	zfp-1	WBGene00006975	-0.550043
P34370	Inositol polyphosphate 5-phosphatase [OS=Caenorhabditis elegans]	cil-1	WBGene00086546	-0.556393
P34696	Heat shock protein Hsp-16.1/Hsp-16.11 [OS=Caenorhabditis elegans]	hsp-16.1	WBGene00002015	-0.567041
Q21452	Lipoyl synthase, mitochondrial [OS=Caenorhabditis elegans]	M01F1.3	WBGene00010809	-0.573467
Q09456	Putative cuticle collagen 80 [OS=Caenorhabditis elegans]	col-80	WBGene00000656	-0.577767
Q94128	Warthog protein 1 [OS=Caenorhabditis elegans]	wrt-1	WBGene00006947	-0.586406
Q20300	Elongation of long chain fatty acids protein 5 [OS=Caenorhabditis elegans]	elo-5	WBGene00001243	-0.592919
O45526	Zinc finger protein lsy-27 [OS=Caenorhabditis elegans]	lsy-27	WBGene00009834	-0.599462
P91408	Ethanolamine-phosphate phospho-lyase homolog 1 [OS=Caenorhabditis elegans]	eppl-1	WBGene00020139	-0.60165
Q18081	Putative UDP-glucuronosyltransferase ugt-48 [OS=Caenorhabditis elegans]	ugt-48	WBGene00015965	-0.608232
Q93703	Tyrosine aminotransferase [OS=Caenorhabditis elegans]	tatn-1	WBGene00009628	-0.608232
P52715	Serine carboxypeptidase ctsa-1.2 [OS=Caenorhabditis elegans]	ctsa-1.2	WBGene00008741	-0.610433
Q45EK7	Probable tRNA (uracil-O(2)-)-methyltransferase [OS=Caenorhabditis elegans]	C23G10.7	WBGene00016014	-0.62371
Q9XX11	ATP synthase subunit C lysine N-methyltransferase [OS=Caenorhabditis elegans]	Y39A1A.21	WBGene00012658	-0.62371
Q17551	E3 ubiquitin-protein ligase rpm-1 [OS=Caenorhabditis elegans]	rpm-1	WBGene00004457	-0.659723
Q18014	GDP-fucose protein O-fucosyltransferase 1 [OS=Caenorhabditis elegans]	pfut-1	WBGene00015793	-0.666576
Q19707	Cuticlin-3 [OS=Caenorhabditis elegans]	cut-3	WBGene00009041	-0.673463
Q9XTT8	Serine/threonine-protein phosphatase 4 catalytic subunit 2 [OS=Caenorhabditis elegans]	pph-4.2	WBGene00004086	-0.673463
P34631	UBX domain-containing protein 4 [OS=Caenorhabditis elegans]	ubxn-4	WBGene00022703	-0.678072
Q18020	Aspartic protease 10 [OS=Caenorhabditis elegans]	hrg-7	WBGene00007605	-0.701342
Q21997	Derlin-2 [OS=Caenorhabditis elegans]	der-2	WBGene00020109	-0.72977
Q10009	Uncharacterized protein T19C3.3 [OS=Caenorhabditis elegans]	T19C3.3	WBGene00020561	-0.734563
Q09451	Putative acid phosphatase 11 [OS=Caenorhabditis elegans]	pho-11	WBGene00007331	-0.753896
Q21878	Nuclear hormone receptor family member nhr-1 [OS=Caenorhabditis elegans]	nhr-1	WBGene00003600	-0.768568
Q22125	Zwei Ig domain protein zig-6 [OS=Caenorhabditis elegans]	zig-6	WBGene00006983	-0.813499
O45941	UPF0375 protein Y45F10C.2 [OS=Caenorhabditis elegans]	Y45F10C.2	WBGene00012878	-0.816037
P43509	Cathepsin B-like cysteine proteinase 5 [OS=Caenorhabditis elegans]	cpr-5	WBGene00000785	-0.875672
Q07292	Raf homolog serine/threonine-protein kinase [OS=Caenorhabditis elegans]	lin-45	WBGene00003030	-0.974262
Q23359	CCCH-type zinc finger protein oma-2 [OS=Caenorhabditis elegans]	oma-2	WBGene00003865	-0.979942
Q9GUM7	Putative complexin-1 [OS=Caenorhabditis elegans]	cpx-1	WBGene00022271	-1.01159
Q93249	Protein cab-1 [OS=Caenorhabditis elegans]	cab-1	WBGene00000277	-1.03209
Q19714	Calcium load-activated calcium channel homolog [OS=Caenorhabditis elegans]	F22B5.10	WBGene00009045	-1.07097
P34340	Putative cuticle collagen 90 [OS=Caenorhabditis elegans]	col-90	WBGene00000665	-1.11404
P34387	Cell-death-related nuclease 7 [OS=Caenorhabditis elegans]	crn-7	WBGene00007056	-1.11404
Q17446	Mitogen-activated protein kinase pmk-1 [OS=Caenorhabditis elegans]	pmk-1	WBGene00004055	-1.21759
P52016	Peptidyl-prolyl cis-trans isomerase 8 [OS=Caenorhabditis elegans]	cyn-8	WBGene00000884	-1.24811
Q20618	Serpentine receptor class alpha-13 [OS=Caenorhabditis elegans]	sra-13	WBGene00005039	-1.31833
O62220	Acidic leucine-rich nuclear phosphoprotein 32-related protein 1 [OS=Caenorhabditis elegans]	F33H2.3	WBGene00009367	-1.36216
Q10008	Uncharacterized protein T19C3.2 [OS=Caenorhabditis elegans]	T19C3.2	WBGene00020560	-1.43831
Q03569	G-protein regulator 2 [OS=Caenorhabditis elegans]	gpr-2	WBGene00001689	-1.45008
P24887	NADH-ubiquinone oxidoreductase chain 1 [OS=Caenorhabditis elegans]	nduo-1	WBGene00010959	-1.5951
Q19162	60S ribosomal protein L11-2 [OS=Caenorhabditis elegans]	rpl-11.2	WBGene00004423	-1.68038
Q93789	Lipase lipl-1 [OS=Caenorhabditis elegans]	lipl-1	WBGene00010062	-1.81604
G5EDE2	Chromobox protein homolog hpl-2 [OS=Caenorhabditis elegans]	hpl-2	WBGene00001996	-2.17788
G5EBK1	Na(+)/H(+) exchanger protein 7 [OS=Caenorhabditis elegans]	pbo-4	WBGene00003943	-6.64386
O16000	Syntaxin-1A homolog [OS=Caenorhabditis elegans]	unc-64	WBGene00006798	-6.64386
P06581	Heat shock protein Hsp-16.41 [OS=Caenorhabditis elegans]	hsp-16.41	WBGene00002018	-6.64386
P34393	C-type lectin domain-containing protein 160 [OS=Caenorhabditis elegans]	clec-160	WBGene00017322	-6.64386
P34443	GTP-binding protein Rheb homolog 1 [OS=Caenorhabditis elegans]	rheb-1	WBGene00010038	-6.64386
P34547	Ubiquitin carboxyl-terminal hydrolase 46 [OS=Caenorhabditis elegans]	usp-46	WBGene00011216	-6.64386
P35800	Cuticle collagen dpy-10 [OS=Caenorhabditis elegans]	dpy-10	WBGene00001072	-6.64386
P91285	Cuticle collagen dpy-5 [OS=Caenorhabditis elegans]	dpy-5	WBGene00001067	-6.64386
Q09231	BRICHOS domain-containing protein C09F5.1 [OS=Caenorhabditis elegans]	C09F5.1	WBGene00015647	-6.64386
Q09287	Uncharacterized protein C56G2.3 [OS=Caenorhabditis elegans]	C56G2.3	WBGene00016978	-6.64386
Q09364	Uncharacterized protein ZK1320.2 [OS=Caenorhabditis elegans]	ZK1320.2	WBGene00014252	-6.64386
Q10920	Probable 26S proteasome non-ATPase regulatory subunit 9 [OS=Caenorhabditis elegans]	psmd-9	WBGene00016623	-6.64386
Q18515	Glycoprotein-N-acetylgalactosamine 3-beta-galactosyltransferase 1 [OS=Caenorhabditis elegans]	C38H2.2	WBGene00008019	-6.64386
Q22703	Transcription factor dpl-1 [OS=Caenorhabditis elegans]	dpl-1	WBGene00001061	-6.64386
Q9BMN8	Tyrosine-protein phosphatase Lar-like [OS=Caenorhabditis elegans]	ptp-3	WBGene00004215	-6.64386
Q9XXH8	Arf-GAP with ANK repeat and PH domain-containing protein cnt-1 [OS=Caenorhabditis elegans]	cnt-1	WBGene00000565	-6.64386
X5M5N0	Serine/threonine-protein kinase WNK [OS=Caenorhabditis elegans]	wnk-1	WBGene00006941	-6.64386
⍺-Syn O/E vs. wt(N2) grown at 20 ℃
Accession	Description	Gene symbol	WormBase Gene ID	log2FC
Q965X7	N-acyl-phosphatidylethanolamine-hydrolyzing phospholipase D 1 [OS=Caenorhabditis elegans]	nape-1	WBGene00021371	6.64386
Q21059	Zinc metalloproteinase nas-34 [OS=Caenorhabditis elegans]	hch-1	WBGene00001828	6.64386
Q21743	Probable glutathione S-transferase 9 [OS=Caenorhabditis elegans]	gst-9	WBGene00001757	6.64386
Q95XP4	Semaphorin-2A [OS=Caenorhabditis elegans]	mab-20	WBGene00003111	6.64386
Q20678	Exocyst complex component 1 [OS=Caenorhabditis elegans]	sec-3	WBGene00018703	6.64386
O01700	Mitogen-activated protein kinase kinase kinase dlk-1 [OS=Caenorhabditis elegans]	dlk-1	WBGene00001008	6.64386
Q09455	Cuticle collagen 39 [OS=Caenorhabditis elegans]	col-39	WBGene00000616	6.64386
Q9XW26	Specificity protein transcription factor 3 [OS=Caenorhabditis elegans]	sptf-3	WBGene00012735	6.64386
Q09573	Potassium/chloride cotransporter 3 [OS=Caenorhabditis elegans]	kcc-3	WBGene00019289	6.64386
P34284	F-box/LRR-repeat protein fbxl-1 [OS=Caenorhabditis elegans]	fbxl-1	WBGene00015350	6.64386
Q9XXQ9	Proton myo-inositol cotransporter hmit-1.2 [OS=Caenorhabditis elegans]	hmit-1.2	WBGene00013074	6.64386
G5ECU7	Transcription factor jun-1 [OS=Caenorhabditis elegans]	jun-1	WBGene00012005	6.64386
Q09418	Putative protein tag-209 [OS=Caenorhabditis elegans]	tag-209	WBGene00011072	6.64386
P41931	Ornithine decarboxylase [OS=Caenorhabditis elegans]	odc-1	WBGene00003844	6.64386
P34531	CAP-Gly domain-containing linker protein 1 homolog [OS=Caenorhabditis elegans]	clip-1	WBGene00010796	6.64386
Q9N373	E3 ubiquitin-protein ligase makorin [OS=Caenorhabditis elegans]	lep-2	WBGene00002278	6.64386
P43507	Cathepsin B-like cysteine proteinase 3 [OS=Caenorhabditis elegans]	cpr-3	WBGene00000783	6.64386
Q19821	Rhomboid-related protein 1 [OS=Caenorhabditis elegans]	rom-1	WBGene00004400	6.64386
O16262	Protein nipi-4 [OS=Caenorhabditis elegans]	nipi-4	WBGene00077712	2.81721
Q9N593	Cell division cycle protein 27 homolog [OS=Caenorhabditis elegans]	mat-1	WBGene00003132	1.89491
P34696	Heat shock protein Hsp-16.1/Hsp-16.11 [OS=Caenorhabditis elegans]	hsp-16.1	WBGene00002015	1.80033
D0VWM8	Tar DNA-binding protein homolog 1 [OS=Caenorhabditis elegans]	tdp-1	WBGene00006514	1.76341
P46559	Choline kinase B2 [OS=Caenorhabditis elegans]	ckb-2	WBGene00000512	1.75061
P49048	Putative GPI-anchor transamidase [OS=Caenorhabditis elegans]	pigk-1	WBGene00011482	1.69287
P35800	Cuticle collagen dpy-10 [OS=Caenorhabditis elegans]	dpy-10	WBGene00001072	1.68437
O18209	Membrane-associated tyrosine- and threonine-specific cdc2-inhibitory kinase wee-1.3 [OS=Caenorhabditis elegans]	wee-1.3	WBGene00006940	1.65581
O16796	Neprilysin-11 [OS=Caenorhabditis elegans]	nep-11	WBGene00017557	1.63413
Q23570	GILT-like protein ZK669.3 [OS=Caenorhabditis elegans]	ZK669.3	WBGene00014053	1.6234
Q19743	Histone H1.3 [OS=Caenorhabditis elegans]	hil-3	WBGene00001854	1.61259
P25807	Gut-specific cysteine proteinase [OS=Caenorhabditis elegans]	cpr-1	WBGene00000781	1.47041
P34349	MOB-like protein phocein [OS=Caenorhabditis elegans]	mob-4	WBGene00016238	1.4163
P83388	Probable peptidyl-glycine alpha-amidating monooxygenase pamn-1 [OS=Caenorhabditis elegans]	pamn-1	WBGene00020556	1.41414
Q23646	Probable RNA-binding protein EIF1AD [OS=Caenorhabditis elegans]	ZK856.11	WBGene00014112	1.32077
Q94051	Caveolin-1 [OS=Caenorhabditis elegans]	cav-1	WBGene00000301	1.30276
Q19948	Uncharacterized protein F32A5.4 [OS=Caenorhabditis elegans]	F32A5.4	WBGene00017970	1.29455
P20784	Cuticle collagen rol-6 [OS=Caenorhabditis elegans]	rol-6	WBGene00004397	1.27917
Q20365	Ras-related protein Rab-33 [OS=Caenorhabditis elegans]	rab-33	WBGene00004283	1.25278
P43508	Cathepsin B-like cysteine proteinase 4 [OS=Caenorhabditis elegans]	cpr-4	WBGene00000784	1.22712
Q20191	Zinc metalloproteinase nas-13 [OS=Caenorhabditis elegans]	nas-13	WBGene00003532	1.22527
P53015	Uncharacterized protein F31E3.4 [OS=Caenorhabditis elegans]	F31E3.4	WBGene00017951	1.21101
O01814	Fatty acid-binding protein homolog 5 [OS=Caenorhabditis elegans]	lbp-5	WBGene00002257	1.1846
Q20334	Troponin I 1 [OS=Caenorhabditis elegans]	tni-1	WBGene00006584	1.12961
Q17334	Alcohol dehydrogenase 1 [OS=Caenorhabditis elegans]	sodh-1	WBGene00010790	1.12631
Q21193	Profilin-3 [OS=Caenorhabditis elegans]	pfn-3	WBGene00003991	1.12499
P34618	Chromo domain-containing protein cec-1 [OS=Caenorhabditis elegans]	cec-1	WBGene00000414	1.10903
Q22885	BRO1 domain-containing protein BROX homolog [OS=Caenorhabditis elegans]	B0507.2	WBGene00015219	1.10702
Q8I4N4	Receptor-type guanylate cyclase daf-11 [OS=Caenorhabditis elegans]	daf-11	WBGene00000907	1.09963
Q10045	Protein unc-50 [OS=Caenorhabditis elegans]	unc-50	WBGene00006785	1.07039
Q19191	Uncharacterized protein F08B12.4 [OS=Caenorhabditis elegans]	F08B12.4	WBGene00008572	1.05242
P34461	Extracellular superoxide dismutase [Cu-Zn] [OS=Caenorhabditis elegans]	sod-4	WBGene00004933	1.04124
P10771	Histone 24 [OS=Caenorhabditis elegans]	his-24	WBGene00001898	1.01507
P34714	SPARC [OS=Caenorhabditis elegans]	ost-1	WBGene00003893	1.01006
Q11185	Putative hydroxypyruvate isomerase [OS=Caenorhabditis elegans]	C05D11.5	WBGene00015483	1.0072
P02513	Heat shock protein Hsp-16.48/Hsp-16.49 [OS=Caenorhabditis elegans]	hsp-16.48	WBGene00002019	1.00432
O01965	E3 ubiquitin-protein ligase ari-1.1 [OS=Caenorhabditis elegans]	ari-1.1	WBGene00016158	1.00144
Q21253	Gelsolin-like protein 1 [OS=Caenorhabditis elegans]	gsnl-1	WBGene00010593	0.944109
P06582	Heat shock protein hsp-16.2 [OS=Caenorhabditis elegans]	hsp-16.2	WBGene00002016	0.943359
P34512	GTP exchange factor for ARFs 1 [OS=Caenorhabditis elegans]	grp-1	WBGene00001743	0.940355
Q20679	Multifunctional procollagen lysine hydroxylase and glycosyltransferase [OS=Caenorhabditis elegans]	let-268	WBGene00002497	0.908429
P34288	GTPase-activating protein pac-1 [OS=Caenorhabditis elegans]	pac-1	WBGene00015418	0.887525
Q9N4K0	MICOS complex subunit Mic10 [OS=Caenorhabditis elegans]	F54A3.5	WBGene00018784	0.878137
Q18779	UDP-sugar transporter sqv-7 [OS=Caenorhabditis elegans]	sqv-7	WBGene00005025	0.87578
Q9U389	Allophagy receptor allo-1 [OS=Caenorhabditis elegans]	allo-1	WBGene00011292	0.874207
Q1ENI8	Peroxidasin homolog pxn-1 [OS=Caenorhabditis elegans]	pxn-1	WBGene00004256	0.869477
E9P886	Tubulin polyglutamylase ttll-5 [OS=Caenorhabditis elegans]	ttll-5	WBGene00008331	0.865523
Q10011	Uncharacterized protein T19C3.5 [OS=Caenorhabditis elegans]	T19C3.5	WBGene00020563	0.849599
Q20123	Ectopic P granules protein 4 [OS=Caenorhabditis elegans]	epg-4	WBGene00018150	0.847997
G5ED44	Delta(9)-fatty-acid desaturase fat-5 [OS=Caenorhabditis elegans]	fat-5	WBGene00001397	0.810649
Q22516	Chromodomain-helicase-DNA-binding protein 3 homolog [OS=Caenorhabditis elegans]	chd-3	WBGene00000482	0.809826
Q22915	Protein memo-1 homolog [OS=Caenorhabditis elegans]	memo-1	WBGene00016500	0.789938
P62784	Histone H4 [OS=Caenorhabditis elegans]	his-1	WBGene00001875	0.78073
Q11107	Zinc finger protein lin-13 [OS=Caenorhabditis elegans]	lin-13	WBGene00003002	0.777367
P34552	Apoptosis-linked gene 2-interacting protein X 1 [OS=Caenorhabditis elegans]	alx-1	WBGene00007010	0.762987
Q22288	Transthyretin-like protein 15 [OS=Caenorhabditis elegans]	ttr-15	WBGene00011561	0.762987
Q09610	Probable galaptin lec-8 [OS=Caenorhabditis elegans]	lec-8	WBGene00002271	0.75873
Q21184	Putative cuticle collagen 155 [OS=Caenorhabditis elegans]	col-155	WBGene00000728	0.7433
O01767	Inactive protein-tyrosine phosphatase egg-4 [OS=Caenorhabditis elegans]	egg-4	WBGene00020652	0.740712
Q09364	Uncharacterized protein ZK1320.2 [OS=Caenorhabditis elegans]	ZK1320.2	WBGene00014252	0.738984
Q17902	Egalitarian protein homolog [OS=Caenorhabditis elegans]	egal-1	WBGene00015680	0.730314
Q03565	Barrier-to-autointegration factor 1 [OS=Caenorhabditis elegans]	baf-1	WBGene00000235	0.726831
Q9N4D9	Alpha N-terminal protein methyltransferase 1 [OS=Caenorhabditis elegans]	homt-1	WBGene00022277	0.725087
O02218	Abhydrolase domain-containing protein lid-1 [OS=Caenorhabditis elegans]	lid-1	WBGene00007711	0.720716
P91127	Tubulin polymerization-promoting protein homolog [OS=Caenorhabditis elegans]	tppp-1	WBGene00016321	0.709291
Q09599	Histone RNA hairpin-binding protein [OS=Caenorhabditis elegans]	cdl-1	WBGene00000411	0.707525
Q09254	Hemiasterlin resistant protein 1 [OS=Caenorhabditis elegans]	har-1	WBGene00007630	0.706641
Q564Q1	UDP-glucose 4-epimerase [OS=Caenorhabditis elegans]	gale-1	WBGene00008132	0.704872
P34655	UPF0057 membrane protein ZK632.10 [OS=Caenorhabditis elegans]	ZK632.10	WBGene00014017	0.698663
Q10658	Protein unc-119 [OS=Caenorhabditis elegans]	unc-119	WBGene00006843	0.696884
Q10131	Calexcitin-1 [OS=Caenorhabditis elegans]	cex-1	WBGene00023407	0.695994
Q8T3G2	CTD small phosphatase-like protein 1 [OS=Caenorhabditis elegans]	scpl-1	WBGene00007054	0.688852
O44400	Protein F37C4.5 [OS=Caenorhabditis elegans]	F37C4.5	WBGene00018145	0.686164
O16000	Syntaxin-1A homolog [OS=Caenorhabditis elegans]	unc-64	WBGene00006798	0.67717
G5EFV5	Cyclin-dependent kinase 7 [OS=Caenorhabditis elegans]	cdk-7	WBGene00000408	0.676267
Q09297	Putative nudix hydrolase 6 [OS=Caenorhabditis elegans]	ndx-6	WBGene00003583	0.675364
P34576	Transmembrane cell adhesion receptor mua-3 [OS=Caenorhabditis elegans]	mua-3	WBGene00003482	0.674461
Q19746	Innexin-3 [OS=Caenorhabditis elegans]	inx-3	WBGene00002125	0.669934
Q21065	Intermediate filament protein ifa-3 [OS=Caenorhabditis elegans]	ifa-3	WBGene00002051	0.667211
P34713	Multidrug resistance protein pgp-3 [OS=Caenorhabditis elegans]	pgp-3	WBGene00003997	0.666302
G5EBH0	1-phosphatidylinositol 4,5-bisphosphate phosphodiesterase beta egl-8 [OS=Caenorhabditis elegans]	egl-8	WBGene00001177	0.660837
O02495	Synaptobrevin-1 [OS=Caenorhabditis elegans]	snb-1	WBGene00004897	0.659011
Q03575	Transthyretin-like protein 5 [OS=Caenorhabditis elegans]	ttr-5	WBGene00008040	0.656268
Q21265	Putative metalloproteinase inhibitor tag-225 [OS=Caenorhabditis elegans]	tag-225	WBGene00019478	0.653519
Q09436	Zinc finger protein mex-6 [OS=Caenorhabditis elegans]	mex-6	WBGene00003231	0.641546
Q93170	Probable tRNA N6-adenosine threonylcarbamoyltransferase, mitochondrial [OS=Caenorhabditis elegans]	osgl-1	WBGene00007237	0.636915
Q23628	Cuticle collagen lon-3 [OS=Caenorhabditis elegans]	lon-3	WBGene00003057	0.632268
P08898	Histone H3 [OS=Caenorhabditis elegans]	his-13	WBGene00001887	0.632268
Q9XVJ2	Probable glucosamine-6-phosphate isomerase [OS=Caenorhabditis elegans]	T03F6.3	WBGene00011399	0.624803
G5EBL2	Protein mes-1 [OS=Caenorhabditis elegans]	mes-1	WBGene00003219	0.623867
Q27484	Probable histone H2B 3 [OS=Caenorhabditis elegans]	his-41	WBGene00001915	0.618239
Q07749	Actin-depolymerizing factor 2, isoform c [OS=Caenorhabditis elegans]	unc-60	WBGene00006794	0.609755
Q23356	Serine/threonine-protein kinase mig-15 [OS=Caenorhabditis elegans]	mig-15	WBGene00003247	0.605968
Q18409	Probable splicing factor, arginine/serine-rich 6 [OS=Caenorhabditis elegans]	rsp-6	WBGene00004703	0.60027
Q27511	Histone H2A.V [OS=Caenorhabditis elegans]	htz-1	WBGene00019947	0.593593
O16202	Lysozyme-like protein 7 [OS=Caenorhabditis elegans]	lys-7	WBGene00003096	0.584
Q22038	Ras-like GTP-binding protein rhoA [OS=Caenorhabditis elegans]	rho-1	WBGene00004357	0.58111
Q21691	Nuclear RNAi defective-3 protein [OS=Caenorhabditis elegans]	nrde-3	WBGene00019862	0.578214
P34676	Prolyl carboxy peptidase like protein 5 [OS=Caenorhabditis elegans]	pcp-5	WBGene00022801	0.561693
Q18905	GTP-binding protein cgp-1 [OS=Caenorhabditis elegans]	cgp-1	WBGene00000480	0.554834
A8WHP8	Perilipin-1 homolog [OS=Caenorhabditis elegans]	plin-1	WBGene00007024	0.532068
P34328	Heat shock protein Hsp-12.2 [OS=Caenorhabditis elegans]	hsp-12.2	WBGene00002011	0.529071
O02485	Uncharacterized protein ZK1073.1 [OS=Caenorhabditis elegans]	ZK1073.1	WBGene00014213	0.524064
G5EBZ4	Protein let-418 [OS=Caenorhabditis elegans]	let-418	WBGene00002637	0.516015
G5EEE5	Elongation of long chain fatty acids protein 1 [OS=Caenorhabditis elegans]	elo-1	WBGene00001239	0.515006
P34686	F-actin-capping protein subunit beta [OS=Caenorhabditis elegans]	cap-2	WBGene00000293	0.510962
Q23194	Vacuolar protein sorting-associated protein 18 homolog [OS=Caenorhabditis elegans]	vps-18	WBGene00021058	0.501821
O17389	Thymosin beta [OS=Caenorhabditis elegans]	tth-1	WBGene00006649	0.492622
Q01630	Protein unc-33 [OS=Caenorhabditis elegans]	unc-33	WBGene00006769	0.488515
Q09581	32 kDa beta-galactoside-binding lectin lec-3 [OS=Caenorhabditis elegans]	lec-3	WBGene00002266	0.467801
Q18823	Laminin-like protein lam-2 [OS=Caenorhabditis elegans]	lam-2	WBGene00016913	0.452068
Q09165	Mesocentin [OS=Caenorhabditis elegans]	dig-1	WBGene00000998	0.445727
Q18594	Uncharacterized protein C44B7.5 [OS=Caenorhabditis elegans]	C44B7.5	WBGene00016627	0.432959
P55326	Uncharacterized protein F13E6.1 [OS=Caenorhabditis elegans]	F13E6.1	WBGene00008745	0.424385
Q11067	Protein disulfide-isomerase A6 homolog [OS=Caenorhabditis elegans]	pdi-6	WBGene00015168	0.418999
Q20496	Probable rho GDP-dissociation inhibitor [OS=Caenorhabditis elegans]	rhi-1	WBGene00004356	0.418999
P20163	Endoplasmic reticulum chaperone BiP homolog [OS=Caenorhabditis elegans]	hsp-4	WBGene00002008	0.410341
Q9N5A0	V-type proton ATPase subunit B 2 [OS=Caenorhabditis elegans]	spe-5	WBGene00004959	0.402722
P34255	Probable 3-ketoacyl-CoA thiolase [OS=Caenorhabditis elegans]	B0303.3	WBGene00015125	0.396159
Q94300	60S ribosomal protein L11-1 [OS=Caenorhabditis elegans]	rpl-11.1	WBGene00004422	-0.332789
P34559	Probable enoyl-CoA hydratase, mitochondrial [OS=Caenorhabditis elegans]	ech-6	WBGene00001155	-0.33825
P34539	Putative ATP synthase subunit epsilon, mitochondrial [OS=Caenorhabditis elegans]	R05D3.6	WBGene00019880	-0.345564
Q9XTI0	Probable 3-hydroxyisobutyrate dehydrogenase, mitochondrial [OS=Caenorhabditis elegans]	B0250.5	WBGene00007122	-0.354759
H2KYS8	Copine family protein 1 [OS=Caenorhabditis elegans]	cpna-1	WBGene00006495	-0.358454
Q09249	Uncharacterized protein C16C10.3 [OS=Caenorhabditis elegans]	C16C10.3	WBGene00007624	-0.360305
P34431	Retrotransposon-like protein 1 [OS=Caenorhabditis elegans]	cerv-1	WBGene00018416	-0.364013
Q10454	Probable arginine kinase F46H5.3 [OS=Caenorhabditis elegans]	F46H5.3	WBGene00018519	-0.373327
O17861	GILT-like protein F37H8.5 [OS=Caenorhabditis elegans]	F37H8.5	WBGene00009514	-0.375197
G5EGQ6	Teneurin-1 [OS=Caenorhabditis elegans]	ten-1	WBGene00006498	-0.380822
Q94128	Warthog protein 1 [OS=Caenorhabditis elegans]	wrt-1	WBGene00006947	-0.380822
O01578	Probable mitochondrial pyruvate carrier 2 [OS=Caenorhabditis elegans]	mpc-2	WBGene00018765	-0.382702
O17919	Putative H/ACA ribonucleoprotein complex subunit 4 [OS=Caenorhabditis elegans]	K01G5.5	WBGene00010478	-0.394032
Q9GYF1	Troponin I 2 [OS=Caenorhabditis elegans]	unc-27	WBGene00006764	-0.397828
P34712	Multidrug resistance protein pgp-1 [OS=Caenorhabditis elegans]	pgp-1	WBGene00003995	-0.401635
Q10941	Putative UDP-glucuronosyltransferase ugt-46 [OS=Caenorhabditis elegans]	ugt-46	WBGene00015141	-0.405451
Q22619	Probable NADH dehydrogenase [ubiquinone] iron-sulfur protein 8, mitochondrial [OS=Caenorhabditis elegans]	ndus-8	WBGene00020636	-0.405451
Q20893	Cysteine dioxygenase 1 [OS=Caenorhabditis elegans]	cdo-1	WBGene00018986	-0.407364
Q09450	Probable succinyl-CoA:3-ketoacid coenzyme A transferase, mitochondrial [OS=Caenorhabditis elegans]	C05C10.3	WBGene00007330	-0.409278
Q95YF3	ATP-dependent RNA helicase cgh-1 [OS=Caenorhabditis elegans]	cgh-1	WBGene00000479	-0.413115
Q09359	Uncharacterized protein ZK1307.1 [OS=Caenorhabditis elegans]	ZK1307.1	WBGene00014244	-0.416962
Q09270	CRAL-TRIO domain-containing protein C34C12.6 [OS=Caenorhabditis elegans]	C34C12.6	WBGene00007925	-0.416962
P37165	Ubiquitin-like protein 1-40S ribosomal protein S27a [OS=Caenorhabditis elegans]	ubl-1	WBGene00006725	-0.416962
Q23402	Protein BCCIP homolog [OS=Caenorhabditis elegans]	ZK1127.4	WBGene00022851	-0.426625
P18833	Cuticle collagen 8 [OS=Caenorhabditis elegans]	col-8	WBGene00000597	-0.438307
Q20057	Enhancer of rudimentary homolog 2 [OS=Caenorhabditis elegans]	erh-2	WBGene00009444	-0.440263
G5EC86	CCCH-type zinc finger protein oma-1 [OS=Caenorhabditis elegans]	oma-1	WBGene00003864	-0.442222
Q9TYK1	Probable H/ACA ribonucleoprotein complex subunit 1-like protein [OS=Caenorhabditis elegans]	Y66H1A.4	WBGene00022046	-0.444184
Q09365	Uncharacterized protein ZK1320.3 [OS=Caenorhabditis elegans]	ZK1320.3	WBGene00014253	-0.444184
Q17574	Methionine synthase reductase [OS=Caenorhabditis elegans]	mtrr-1	WBGene00006510	-0.452057
Q9TZL8	ATP-dependent 6-phosphofructokinase 1 [OS=Caenorhabditis elegans]	pfk-1.1	WBGene00022199	-0.45799
Q9GYS9	Probable 39S ribosomal protein L23, mitochondrial [OS=Caenorhabditis elegans]	mrpl-23	WBGene00020348	-0.459973
Q966L9	ATP-dependent RNA helicase glh-2 [OS=Caenorhabditis elegans]	glh-2	WBGene00001599	-0.463947
Q09238	Uncharacterized protein C18H9.6 [OS=Caenorhabditis elegans]	C18H9.6	WBGene00016004	-0.467932
P52716	Serine carboxypeptidase ctsa-3.1 [OS=Caenorhabditis elegans]	ctsa-3.1	WBGene00017969	-0.469929
Q9GYK2	Uncharacterized integrin beta-like protein C05D9.3 [OS=Caenorhabditis elegans]	C05D9.3	WBGene00015472	-0.471929
Q09315	Putative cytosolic 5'-nucleotidase 3 [OS=Caenorhabditis elegans]	F25B5.3	WBGene00017775	-0.475936
Q94045	Putative RNA polymerase II transcriptional coactivator [OS=Caenorhabditis elegans]	T13F2.2	WBGene00011743	-0.475936
Q21166	Acetoacetyl-CoA synthetase [OS=Caenorhabditis elegans]	sur-5	WBGene00006351	-0.477944
Q17339	Female germline-specific tumor suppressor gld-1 [OS=Caenorhabditis elegans]	gld-1	WBGene00001595	-0.490051
Q20027	Cholesterol 25-hydroxylase-like protein [OS=Caenorhabditis elegans]	F35C8.5	WBGene00018036	-0.492079
Q21355	Glutathione S-transferase 4 [OS=Caenorhabditis elegans]	gst-4	WBGene00001752	-0.496142
Q18120	TWiK family of potassium channels protein 18 [OS=Caenorhabditis elegans]	twk-18	WBGene00006672	-0.50226
Q20140	Adenylate kinase isoenzyme 1 [OS=Caenorhabditis elegans]	F38B2.4	WBGene00009531	-0.506353
P18834	Cuticle collagen 14 [OS=Caenorhabditis elegans]	col-14	WBGene00000603	-0.516636
Q9NA75	Trimeric intracellular cation channel type 1B.1 [OS=Caenorhabditis elegans]	tric-1B.1	WBGene00013255	-0.520769
Q19162	60S ribosomal protein L11-2 [OS=Caenorhabditis elegans]	rpl-11.2	WBGene00004423	-0.53952
P06125	Vitellogenin-5 [OS=Caenorhabditis elegans]	vit-5	WBGene00006929	-0.547932
Q18081	Putative UDP-glucuronosyltransferase ugt-48 [OS=Caenorhabditis elegans]	ugt-48	WBGene00015965	-0.547932
Q19980	GTP cyclohydrolase 1 [OS=Caenorhabditis elegans]	cat-4	WBGene00000298	-0.564905
P18947	Vitellogenin-4 [OS=Caenorhabditis elegans]	vit-4	WBGene00006928	-0.567041
P34423	Uncharacterized protein F44B9.2 [OS=Caenorhabditis elegans]	F44B9.2	WBGene00018407	-0.56918
G5EBX9	Serine/threonine-protein phosphatase with EF-hands pef-1 [OS=Caenorhabditis elegans]	pef-1	WBGene00003969	-0.56918
Q21890	Uncharacterized protein R102.4 [OS=Caenorhabditis elegans]	R102.4	WBGene00011291	-0.573467
Q23221	Delta(6)-fatty-acid desaturase fat-3 [OS=Caenorhabditis elegans]	fat-3	WBGene00001395	-0.573467
O62415	Lysozyme-like protein 1 [OS=Caenorhabditis elegans]	lys-1	WBGene00003090	-0.586406
O45944	UPF0375 protein Y45F10C.4 [OS=Caenorhabditis elegans]	Y45F10C.4	WBGene00012880	-0.590745
Q23307	Uncharacterized protein ZC412.3 [OS=Caenorhabditis elegans]	ZC412.3	WBGene00013884	-0.592919
P50305	Probable S-adenosylmethionine synthase 3 [OS=Caenorhabditis elegans]	sams-3	WBGene00015538	-0.595097
Q9XXJ0	Deoxyhypusine synthase [OS=Caenorhabditis elegans]	dhps-1	WBGene00012460	-0.603841
Q95ZK7	Defective in germ line development protein 3 [OS=Caenorhabditis elegans]	gld-3	WBGene00001597	-0.610433
O76373	Cytosolic carboxypeptidase 1 [OS=Caenorhabditis elegans]	ccpp-1	WBGene00018995	-0.612637
Q9NEQ0	Omega-3 fatty acid desaturase fat-1 [OS=Caenorhabditis elegans]	fat-1	WBGene00001393	-0.619271
Q09652	Glutathione S-transferase kappa 1 [OS=Caenorhabditis elegans]	gstk-1	WBGene00014251	-0.62371
O62220	Acidic leucine-rich nuclear phosphoprotein 32-related protein 1 [OS=Caenorhabditis elegans]	F33H2.3	WBGene00009367	-0.62371
Q20848	Putative pyrroline-5-carboxylate reductase [OS=Caenorhabditis elegans]	F55G1.9	WBGene00018904	-0.625934
Q18020	Aspartic protease 10 [OS=Caenorhabditis elegans]	hrg-7	WBGene00007605	-0.628162
Q21921	NAD-dependent protein deacetylase sir-2.1 [OS=Caenorhabditis elegans]	sir-2.1	WBGene00004800	-0.630394
P09588	Histone H2A [OS=Caenorhabditis elegans]	his-12	WBGene00001886	-0.652901
P34610	Putative serine protease pcp-1 [OS=Caenorhabditis elegans]	pcp-1	WBGene00003956	-0.657445
Q93703	Tyrosine aminotransferase [OS=Caenorhabditis elegans]	tatn-1	WBGene00009628	-0.657445
Q20300	Elongation of long chain fatty acids protein 5 [OS=Caenorhabditis elegans]	elo-5	WBGene00001243	-0.671164
P34285	Tetraspanin-1 [OS=Caenorhabditis elegans]	tsp-1	WBGene00006627	-0.682696
Q09967	LDL receptor repeat-containing protein egg-1 [OS=Caenorhabditis elegans]	egg-1	WBGene00015083	-0.687335
Q22396	Zinc metalloproteinase nas-20 [OS=Caenorhabditis elegans]	nas-20	WBGene00003539	-0.68966
N1NVB7	Receptor-type guanylate cyclase gcy-6 [OS=Caenorhabditis elegans]	gcy-6	WBGene00001533	-0.691989
Q9U2A8	60S ribosomal protein L37a [OS=Caenorhabditis elegans]	rpl-43	WBGene00004456	-0.698998
P34528	Putative serine protease K12H4.7 [OS=Caenorhabditis elegans]	K12H4.7	WBGene00019682	-0.713119
Q93789	Lipase lipl-1 [OS=Caenorhabditis elegans]	lipl-1	WBGene00010062	-0.751465
Q23058	Sperm-specific class P protein 9/11 [OS=Caenorhabditis elegans]	ssp-11	WBGene00006040	-0.766112
P54688	Branched-chain-amino-acid aminotransferase, cytosolic [OS=Caenorhabditis elegans]	bcat-1	WBGene00001149	-0.778432
Q9N4J2	Vitellogenin-3 [OS=Caenorhabditis elegans]	vit-3	WBGene00006927	-0.785875
Q09378	Uncharacterized protein ZK673.6 [OS=Caenorhabditis elegans]	ZK673.6	WBGene00014062	-0.810966
Q23361	Probable Dol-P-Man:Man(7)GlcNAc(2)-PP-Dol alpha-1,6-mannosyltransferase [OS=Caenorhabditis elegans]	algn-12	WBGene00022629	-0.813499
P06581	Heat shock protein Hsp-16.41 [OS=Caenorhabditis elegans]	hsp-16.41	WBGene00002018	-0.854649
O62137	Acyl-coenzyme A oxidase acox-1.2 [OS=Caenorhabditis elegans]	acox-1.2	WBGene00008565	-0.859876
O45166	Folate-like transporter 2 [OS=Caenorhabditis elegans]	folt-2	WBGene00018138	-0.8863
Q03569	G-protein regulator 2 [OS=Caenorhabditis elegans]	gpr-2	WBGene00001689	-0.954557
O45941	UPF0375 protein Y45F10C.2 [OS=Caenorhabditis elegans]	Y45F10C.2	WBGene00012878	-0.971431
P52715	Serine carboxypeptidase ctsa-1.2 [OS=Caenorhabditis elegans]	ctsa-1.2	WBGene00008741	-1.03209
Q17778	Deoxyribonuclease-2 [OS=Caenorhabditis elegans]	nuc-1	WBGene00003828	-1.04394
Q9N4X8	Glutathione S-transferase P 10 [OS=Caenorhabditis elegans]	gst-10	WBGene00001758	-1.0499
Q19707	Cuticlin-3 [OS=Caenorhabditis elegans]	cut-3	WBGene00009041	-1.07097
G5EEI4	Aspartic protease 1 [OS=Caenorhabditis elegans]	asp-1	WBGene00000214	-1.09542
P55155	Vitellogenin-1 [OS=Caenorhabditis elegans]	vit-1	WBGene00006925	-1.1016
P24887	NADH-ubiquinone oxidoreductase chain 1 [OS=Caenorhabditis elegans]	nduo-1	WBGene00010959	-1.21759
G5EDE2	Chromobox protein homolog hpl-2 [OS=Caenorhabditis elegans]	hpl-2	WBGene00001996	-1.23786
P34370	Inositol polyphosphate 5-phosphatase [OS=Caenorhabditis elegans]	cil-1	WBGene00086546	-1.40354
Q20548	Probable RING finger protein 207 homolog [OS=Caenorhabditis elegans]	F47G9.4	WBGene00009831	-1.57347
Q9TVW5	Major sperm protein 77/79 [OS=Caenorhabditis elegans]	msp-77	WBGene00003464	-1.5951
Q10008	Uncharacterized protein T19C3.2 [OS=Caenorhabditis elegans]	T19C3.2	WBGene00020560	-1.59946
Q18014	GDP-fucose protein O-fucosyltransferase 1 [OS=Caenorhabditis elegans]	pfut-1	WBGene00015793	-2.02327
O17657	Nuclear hormone receptor family member nhr-164 [OS=Caenorhabditis elegans]	nhr-164	WBGene00008056	-2.02327
Q19127	NPC intracellular cholesterol transporter 1 homolog 1 [OS=Caenorhabditis elegans]	ncr-1	WBGene00003561	-2.51457
Q10661	Dosage compensation protein dpy-30 [OS=Caenorhabditis elegans]	dpy-30	WBGene00001088	-2.61706
Q20024	Putative syntaxin-3 [OS=Caenorhabditis elegans]	syx-3	WBGene00006371	-6.64386
Q22682	Putative sodium-dependent excitatory amino acid transporter glt-4 [OS=Caenorhabditis elegans]	glt-4	WBGene00001622	-6.64386
Q10920	Probable 26S proteasome non-ATPase regulatory subunit 9 [OS=Caenorhabditis elegans]	psmd-9	WBGene00016623	-6.64386
Q22703	Transcription factor dpl-1 [OS=Caenorhabditis elegans]	dpl-1	WBGene00001061	-6.64386
P54145	Putative ammonium transporter 1 [OS=Caenorhabditis elegans]	amt-1	WBGene00000133	-6.64386
P34443	GTP-binding protein Rheb homolog 1 [OS=Caenorhabditis elegans]	rheb-1	WBGene00010038	-6.64386
G5EBK1	Na(+)/H(+) exchanger protein 7 [OS=Caenorhabditis elegans]	pbo-4	WBGene00003943	-6.64386
Q9BMN8	Tyrosine-protein phosphatase Lar-like [OS=Caenorhabditis elegans]	ptp-3	WBGene00004215	-6.64386
Q09287	Uncharacterized protein C56G2.3 [OS=Caenorhabditis elegans]	C56G2.3	WBGene00016978	-6.64386
Q19541	Protein pid-1 [OS=Caenorhabditis elegans]	pid-1	WBGene00017549	-6.64386
Q18515	Glycoprotein-N-acetylgalactosamine 3-beta-galactosyltransferase 1 [OS=Caenorhabditis elegans]	C38H2.2	WBGene00008019	-6.64386
wsp-1; ⍺-Syn O/E vs. wt(N2) grown at 20 ℃
Accession	Description	Gene symbol	WormBase Gene ID	log2FC
Q965X7	N-acyl-phosphatidylethanolamine-hydrolyzing phospholipase D 1 [OS=Caenorhabditis elegans]	nape-1	WBGene00021371	6.64386
Q21738	Partner of xrn-2 protein 1 [OS=Caenorhabditis elegans]	paxt-1	WBGene00011034	6.64386
Q21059	Zinc metalloproteinase nas-34 [OS=Caenorhabditis elegans]	hch-1	WBGene00001828	6.64386
Q21743	Probable glutathione S-transferase 9 [OS=Caenorhabditis elegans]	gst-9	WBGene00001757	6.64386
Q9XXL3	Sperm-specific class P protein 31 [OS=Caenorhabditis elegans]	ssp-31	WBGene00006048	6.64386
Q95XP4	Semaphorin-2A [OS=Caenorhabditis elegans]	mab-20	WBGene00003111	6.64386
Q9XVM9	Tetraspanin-15 [OS=Caenorhabditis elegans]	tsp-15	WBGene00006641	6.64386
Q20678	Exocyst complex component 1 [OS=Caenorhabditis elegans]	sec-3	WBGene00018703	6.64386
O01700	Mitogen-activated protein kinase kinase kinase dlk-1 [OS=Caenorhabditis elegans]	dlk-1	WBGene00001008	6.64386
Q9XWH8	BTB/POZ domain-containing protein Y57A10B.3 [OS=Caenorhabditis elegans]	btb-14	WBGene00013275	6.64386
Q9U3A0	P-granule-associated novel protein 1 [OS=Caenorhabditis elegans]	pan-1	WBGene00003915	6.64386
Q18909	CCAAT/enhancer-binding protein homolog 1 [OS=Caenorhabditis elegans]	cebp-1	WBGene00016997	6.64386
Q09573	Potassium/chloride cotransporter 3 [OS=Caenorhabditis elegans]	kcc-3	WBGene00019289	6.64386
P34284	F-box/LRR-repeat protein fbxl-1 [OS=Caenorhabditis elegans]	fbxl-1	WBGene00015350	6.64386
Q21455	Proton myo-inositol cotransporter hmit-1.3 [OS=Caenorhabditis elegans]	hmit-1.3	WBGene00010811	6.64386
Q9XXQ9	Proton myo-inositol cotransporter hmit-1.2 [OS=Caenorhabditis elegans]	hmit-1.2	WBGene00013074	6.64386
G5ECU7	Transcription factor jun-1 [OS=Caenorhabditis elegans]	jun-1	WBGene00012005	6.64386
Q09418	Putative protein tag-209 [OS=Caenorhabditis elegans]	tag-209	WBGene00011072	6.64386
Q9GUI1	N-acylethanolamine-hydrolyzing acid amidase [OS=Caenorhabditis elegans]	Y55D5A.3	WBGene00021917	6.64386
P41931	Ornithine decarboxylase [OS=Caenorhabditis elegans]	odc-1	WBGene00003844	6.64386
Q22557	DNA-dependent metalloprotease dvc-1 [OS=Caenorhabditis elegans]	dvc-1	WBGene00011834	6.64386
P34531	CAP-Gly domain-containing linker protein 1 homolog [OS=Caenorhabditis elegans]	clip-1	WBGene00010796	6.64386
P43507	Cathepsin B-like cysteine proteinase 3 [OS=Caenorhabditis elegans]	cpr-3	WBGene00000783	6.64386
Q09361	Uncharacterized protein ZK1307.3 [OS=Caenorhabditis elegans]	ZK1307.3	WBGene00014246	6.64386
Q19821	Rhomboid-related protein 1 [OS=Caenorhabditis elegans]	rom-1	WBGene00004400	6.64386
Q19162	60S ribosomal protein L11-2 [OS=Caenorhabditis elegans]	rpl-11.2	WBGene00004423	4.80074
O02658	Serine/threonine-protein phosphatase PP1-gamma [OS=Caenorhabditis elegans]	gsp-3	WBGene00021113	4.39602
O16262	Protein nipi-4 [OS=Caenorhabditis elegans]	nipi-4	WBGene00077712	3.97865
Q19948	Uncharacterized protein F32A5.4 [OS=Caenorhabditis elegans]	F32A5.4	WBGene00017970	3.79514
G5ECR8	Putative glucosylceramidase 3 [OS=Caenorhabditis elegans]	gba-3	WBGene00008706	2.7461
O16796	Neprilysin-11 [OS=Caenorhabditis elegans]	nep-11	WBGene00017557	2.64293
Q20666	Probable V-type proton ATPase subunit H 1 [OS=Caenorhabditis elegans]	vha-18	WBGene00018698	2.2394
Q9N593	Cell division cycle protein 27 homolog [OS=Caenorhabditis elegans]	mat-1	WBGene00003132	2.21599
Q23570	GILT-like protein ZK669.3 [OS=Caenorhabditis elegans]	ZK669.3	WBGene00014053	2.20006
P25807	Gut-specific cysteine proteinase [OS=Caenorhabditis elegans]	cpr-1	WBGene00000781	2.09221
Q23246	Sperm-specific class P protein 34 [OS=Caenorhabditis elegans]	ssp-34	WBGene00013858	2.0268
Q19743	Histone H1.3 [OS=Caenorhabditis elegans]	hil-3	WBGene00001854	1.97196
Q94051	Caveolin-1 [OS=Caenorhabditis elegans]	cav-1	WBGene00000301	1.94636
Q10131	Calexcitin-1 [OS=Caenorhabditis elegans]	cex-1	WBGene00023407	1.78952
Q03570	Mediator of RNA polymerase II transcription subunit 14 [OS=Caenorhabditis elegans]	rgr-1	WBGene00004343	1.73118
Q17334	Alcohol dehydrogenase 1 [OS=Caenorhabditis elegans]	sodh-1	WBGene00010790	1.72159
P43508	Cathepsin B-like cysteine proteinase 4 [OS=Caenorhabditis elegans]	cpr-4	WBGene00000784	1.62199
Q93170	Probable tRNA N6-adenosine threonylcarbamoyltransferase, mitochondrial [OS=Caenorhabditis elegans]	osgl-1	WBGene00007237	1.55287
Q21193	Profilin-3 [OS=Caenorhabditis elegans]	pfn-3	WBGene00003991	1.54251
Q09231	BRICHOS domain-containing protein C09F5.1 [OS=Caenorhabditis elegans]	C09F5.1	WBGene00015647	1.54151
D0VWM8	Tar DNA-binding protein homolog 1 [OS=Caenorhabditis elegans]	tdp-1	WBGene00006514	1.53257
O16202	Lysozyme-like protein 7 [OS=Caenorhabditis elegans]	lys-7	WBGene00003096	1.50691
Q09220	Uncharacterized protein B0228.1 [OS=Caenorhabditis elegans]	B0228.1	WBGene00015059	1.50589
Q09437	Cyclin-dependent kinase 11.1 [OS=Caenorhabditis elegans]	cdk-11.1	WBGene00015203	1.49978
P34461	Extracellular superoxide dismutase [Cu-Zn] [OS=Caenorhabditis elegans]	sod-4	WBGene00004933	1.48852
Q21065	Intermediate filament protein ifa-3 [OS=Caenorhabditis elegans]	ifa-3	WBGene00002051	1.48233
G5EBL2	Protein mes-1 [OS=Caenorhabditis elegans]	mes-1	WBGene00003219	1.47923
P34349	MOB-like protein phocein [OS=Caenorhabditis elegans]	mob-4	WBGene00016238	1.47508
P08124	Cuticle collagen 1 [OS=Caenorhabditis elegans]	sqt-3	WBGene00005018	1.41197
Q9XWC3	DOMON domain-containing protein Y73F4A.2 [OS=Caenorhabditis elegans]	Y73F4A.2	WBGene00013515	1.34199
P20784	Cuticle collagen rol-6 [OS=Caenorhabditis elegans]	rol-6	WBGene00004397	1.33628
Q22288	Transthyretin-like protein 15 [OS=Caenorhabditis elegans]	ttr-15	WBGene00011561	1.334
P34512	GTP exchange factor for ARFs 1 [OS=Caenorhabditis elegans]	grp-1	WBGene00001743	1.29807
Q9N4K0	MICOS complex subunit Mic10 [OS=Caenorhabditis elegans]	F54A3.5	WBGene00018784	1.25217
P46557	Matrix non-peptidase homolog 1 [OS=Caenorhabditis elegans]	mnp-1	WBGene00007139	1.24732
Q22915	Protein memo-1 homolog [OS=Caenorhabditis elegans]	memo-1	WBGene00016500	1.24732
P49048	Putative GPI-anchor transamidase [OS=Caenorhabditis elegans]	pigk-1	WBGene00011482	1.2455
P10771	Histone 24 [OS=Caenorhabditis elegans]	his-24	WBGene00001898	1.24001
P62784	Histone H4 [OS=Caenorhabditis elegans]	his-1	WBGene00001875	1.23695
Q22885	BRO1 domain-containing protein BROX homolog [OS=Caenorhabditis elegans]	B0507.2	WBGene00015219	1.23511
Q18879	Caveolin-2 [OS=Caenorhabditis elegans]	cav-2	WBGene00000302	1.23511
O16000	Syntaxin-1A homolog [OS=Caenorhabditis elegans]	unc-64	WBGene00006798	1.2228
Q94053	Major sperm protein 78 [OS=Caenorhabditis elegans]	msp-78	WBGene00003465	1.21847
Q9U2D6	Calcineurin-interacting protein 2 [OS=Caenorhabditis elegans]	cnp-2	WBGene00012901	1.21226
Q23519	Major sperm protein 152 [OS=Caenorhabditis elegans]	msp-152	WBGene00003470	1.20163
Q03601	RING finger protein nhl-1 [OS=Caenorhabditis elegans]	nhl-1	WBGene00003597	1.20163
Q19191	Uncharacterized protein F08B12.4 [OS=Caenorhabditis elegans]	F08B12.4	WBGene00008572	1.19093
P34714	SPARC [OS=Caenorhabditis elegans]	ost-1	WBGene00003893	1.17824
P34618	Chromo domain-containing protein cec-1 [OS=Caenorhabditis elegans]	cec-1	WBGene00000414	1.17824
Q9U9K0	Adducin-related protein 1 [OS=Caenorhabditis elegans]	add-1	WBGene00000072	1.17377
Q965G5	MAP kinase-activated protein kinase mak-2 [OS=Caenorhabditis elegans]	mak-2	WBGene00007007	1.17313
Q21265	Putative metalloproteinase inhibitor tag-225 [OS=Caenorhabditis elegans]	tag-225	WBGene00019478	1.17121
Q20365	Ras-related protein Rab-33 [OS=Caenorhabditis elegans]	rab-33	WBGene00004283	1.15186
Q19832	Major sperm protein 3 [OS=Caenorhabditis elegans]	msp-3	WBGene00003424	1.14143
Q21184	Putative cuticle collagen 155 [OS=Caenorhabditis elegans]	col-155	WBGene00000728	1.13488
Q19746	Innexin-3 [OS=Caenorhabditis elegans]	inx-3	WBGene00002125	1.12829
Q10033	Uncharacterized protein F15G9.1 [OS=Caenorhabditis elegans]	F15G9.1	WBGene00008865	1.1157
O02218	Abhydrolase domain-containing protein lid-1 [OS=Caenorhabditis elegans]	lid-1	WBGene00007711	1.11237
P34676	Prolyl carboxy peptidase like protein 5 [OS=Caenorhabditis elegans]	pcp-5	WBGene00022801	1.11103
Q27484	Probable histone H2B 3 [OS=Caenorhabditis elegans]	his-41	WBGene00001915	1.11036
Q21253	Gelsolin-like protein 1 [OS=Caenorhabditis elegans]	gsnl-1	WBGene00010593	1.09626
O01965	E3 ubiquitin-protein ligase ari-1.1 [OS=Caenorhabditis elegans]	ari-1.1	WBGene00016158	1.09559
P53806	Calcipressin-like protein [OS=Caenorhabditis elegans]	rcan-1	WBGene00004321	1.09424
O02326	AT-rich interactive domain-containing protein cfi-1 [OS=Caenorhabditis elegans]	cfi-1	WBGene00000476	1.07929
Q18806	Neuronal immunoglobulin domain-containing protein rig-3 [OS=Caenorhabditis elegans]	rig-3	WBGene00004370	1.07724
Q10011	Uncharacterized protein T19C3.5 [OS=Caenorhabditis elegans]	T19C3.5	WBGene00020563	1.07039
P08898	Histone H3 [OS=Caenorhabditis elegans]	his-13	WBGene00001887	1.06764
Q17902	Egalitarian protein homolog [OS=Caenorhabditis elegans]	egal-1	WBGene00015680	1.04474
O01814	Fatty acid-binding protein homolog 5 [OS=Caenorhabditis elegans]	lbp-5	WBGene00002257	1.04194
Q8I4N4	Receptor-type guanylate cyclase daf-11 [OS=Caenorhabditis elegans]	daf-11	WBGene00000907	1.02006
Q09610	Probable galaptin lec-8 [OS=Caenorhabditis elegans]	lec-8	WBGene00002271	1.01863
Q93243	Zinc metalloproteinase nas-37 [OS=Caenorhabditis elegans]	nas-37	WBGene00003553	1.01507
O44572	Troponin I 4 [OS=Caenorhabditis elegans]	tni-4	WBGene00006586	1.00288
Q11107	Zinc finger protein lin-13 [OS=Caenorhabditis elegans]	lin-13	WBGene00003002	0.994218
G5ECY0	Disks large homolog 1 [OS=Caenorhabditis elegans]	dlg-1	WBGene00001006	0.992768
Q09529	Uncharacterized protein EEED8.2 [OS=Caenorhabditis elegans]	EEED8.2	WBGene00017133	0.990592
G5EGH7	Protein lon-8 [OS=Caenorhabditis elegans]	lon-8	WBGene00013352	0.982583
Q6BER5	Nucleosome-remodeling factor subunit NURF301-like [OS=Caenorhabditis elegans]	nurf-1	WBGene00009180	0.973795
P90901	Intermediate filament protein ifa-1 [OS=Caenorhabditis elegans]	ifa-1	WBGene00002050	0.969381
G5EFV5	Cyclin-dependent kinase 7 [OS=Caenorhabditis elegans]	cdk-7	WBGene00000408	0.962734
G5EGM3	Transcription initiation factor TFIID subunit 1 [OS=Caenorhabditis elegans]	taf-1	WBGene00006382	0.961253
O02485	Uncharacterized protein ZK1073.1 [OS=Caenorhabditis elegans]	ZK1073.1	WBGene00014213	0.953079
O61866	Lipase lipl-5 [OS=Caenorhabditis elegans]	lipl-5	WBGene00022642	0.950095
Q20679	Multifunctional procollagen lysine hydroxylase and glycosyltransferase [OS=Caenorhabditis elegans]	let-268	WBGene00002497	0.943359
P53993	GDP-Man:Man(3)GlcNAc(2)-PP-Dol alpha-1,2-mannosyltransferase [OS=Caenorhabditis elegans]	algn-11	WBGene00015162	0.943359
P91127	Tubulin polymerization-promoting protein homolog [OS=Caenorhabditis elegans]	tppp-1	WBGene00016321	0.941858
Q09581	32 kDa beta-galactoside-binding lectin lec-3 [OS=Caenorhabditis elegans]	lec-3	WBGene00002266	0.93885
Q22516	Chromodomain-helicase-DNA-binding protein 3 homolog [OS=Caenorhabditis elegans]	chd-3	WBGene00000482	0.937344
Q03575	Transthyretin-like protein 5 [OS=Caenorhabditis elegans]	ttr-5	WBGene00008040	0.935837
Q20223	Fatty acid-binding protein homolog 1 [OS=Caenorhabditis elegans]	lbp-1	WBGene00002253	0.930548
Q01630	Protein unc-33 [OS=Caenorhabditis elegans]	unc-33	WBGene00006769	0.927517
Q09665	Troponin C, isoform 2 [OS=Caenorhabditis elegans]	tnc-2	WBGene00006583	0.921436
Q9TVL3	Probable cyclin-dependent kinase 9 [OS=Caenorhabditis elegans]	cdk-9	WBGene00000410	0.921436
O17389	Thymosin beta [OS=Caenorhabditis elegans]	tth-1	WBGene00006649	0.913799
Q27504	Putative carbonic anhydrase 3 [OS=Caenorhabditis elegans]	cah-3	WBGene00000281	0.910733
H2L0H3	CDC50 family protein chat-1 [OS=Caenorhabditis elegans]	chat-1	WBGene00019946	0.901494
O44664	Neuropeptide-like protein 29 [OS=Caenorhabditis elegans]	nlp-29	WBGene00003767	0.899176
Q09599	Histone RNA hairpin-binding protein [OS=Caenorhabditis elegans]	cdl-1	WBGene00000411	0.889084
P91252	Probable glutathione S-transferase 6 [OS=Caenorhabditis elegans]	gst-6	WBGene00001754	0.885965
Q10658	Protein unc-119 [OS=Caenorhabditis elegans]	unc-119	WBGene00006843	0.885965
O02495	Synaptobrevin-1 [OS=Caenorhabditis elegans]	snb-1	WBGene00004897	0.874994
P34713	Multidrug resistance protein pgp-3 [OS=Caenorhabditis elegans]	pgp-3	WBGene00003997	0.871844
Q20745	Nuclear migration and anchoring protein unc-84 [OS=Caenorhabditis elegans]	unc-84	WBGene00006816	0.856787
Q19572	Guanine nucleotide-binding protein alpha-12 subunit [OS=Caenorhabditis elegans]	gpa-12	WBGene00001674	0.850399
P91253	Probable glutathione S-transferase 7 [OS=Caenorhabditis elegans]	gst-7	WBGene00001755	0.827819
Q09165	Mesocentin [OS=Caenorhabditis elegans]	dig-1	WBGene00000998	0.826193
Q21874	Uncharacterized protein R09E10.5 [OS=Caenorhabditis elegans]	R09E10.5	WBGene00011175	0.822118
O44400	Protein F37C4.5 [OS=Caenorhabditis elegans]	F37C4.5	WBGene00018145	0.818851
P34552	Apoptosis-linked gene 2-interacting protein X 1 [OS=Caenorhabditis elegans]	alx-1	WBGene00007010	0.800745
Q20754	Cuticle collagen 38 [OS=Caenorhabditis elegans]	col-38	WBGene00000615	0.799916
P91406	Glutamate carboxypeptidase 2 homolog [OS=Caenorhabditis elegans]	gcp-2.1	WBGene00020082	0.797428
P34815	Putative acetylcholine regulator unc-18 [OS=Caenorhabditis elegans]	unc-18	WBGene00006757	0.792439
Q19200	Stomatin-1 [OS=Caenorhabditis elegans]	sto-1	WBGene00006063	0.789103
Q07749	Actin-depolymerizing factor 2, isoform c [OS=Caenorhabditis elegans]	unc-60	WBGene00006794	0.788268
G5EDZ9	Cystatin cpi-1 [OS=Caenorhabditis elegans]	cpi-1	WBGene00000535	0.787432
A0A1C3NSL9	Apical junction molecule [OS=Caenorhabditis elegans]	ajm-1	WBGene00000100	0.782409
Q9N3B0	Mesencephalic astrocyte-derived neurotrophic factor homolog [OS=Caenorhabditis elegans]	manf-1	WBGene00021888	0.77989
Q21109	Endoribonuclease endu-1 [OS=Caenorhabditis elegans]	endu-1	WBGene00010488	0.769772
P91910	Tubulin alpha-3 chain [OS=Caenorhabditis elegans]	mec-12	WBGene00003175	0.764686
Q23120	Probable splicing factor, arginine/serine-rich 2 [OS=Caenorhabditis elegans]	rsp-2	WBGene00004699	0.753605
Q21067	Intermediate filament protein ifc-2 [OS=Caenorhabditis elegans]	ifc-2	WBGene00002056	0.752749
Q09501	Intermediate filament protein ifp-1 [OS=Caenorhabditis elegans]	ifp-1	WBGene00002067	0.752749
Q18594	Uncharacterized protein C44B7.5 [OS=Caenorhabditis elegans]	C44B7.5	WBGene00016627	0.745883
Q21313	Laminin-like protein epi-1 [OS=Caenorhabditis elegans]	epi-1	WBGene00001328	0.744161
P34416	LIM and SH3 domain protein F42H10.3 [OS=Caenorhabditis elegans]	F42H10.3	WBGene00018367	0.738984
P02567	Myosin-1 [OS=Caenorhabditis elegans]	myo-1	WBGene00002348	0.735522
Q18823	Laminin-like protein lam-2 [OS=Caenorhabditis elegans]	lam-2	WBGene00016913	0.722466
P34328	Heat shock protein Hsp-12.2 [OS=Caenorhabditis elegans]	hsp-12.2	WBGene00002011	0.712816
Q21917	Guanine nucleotide-binding protein alpha-7 subunit [OS=Caenorhabditis elegans]	gpa-7	WBGene00001669	0.712816
Q27511	Histone H2A.V [OS=Caenorhabditis elegans]	htz-1	WBGene00019947	0.710173
P18835	Cuticle collagen 19 [OS=Caenorhabditis elegans]	col-19	WBGene00000608	0.710173
Q8WQ99	Casein kinase I gamma [OS=Caenorhabditis elegans]	csnk-1	WBGene00013709	0.709291
P17139	Collagen alpha-1(IV) chain [OS=Caenorhabditis elegans]	emb-9	WBGene00001263	0.704872
O62053	UPF0375 protein ule-4 [OS=Caenorhabditis elegans]	ule-4	WBGene00007458	0.687956
Q17449	Fatty acid amide hydrolase 1 [OS=Caenorhabditis elegans]	faah-1	WBGene00015047	0.685267
P12845	Myosin-2 [OS=Caenorhabditis elegans]	myo-2	WBGene00003514	0.676267
Q27249	Tropomyosin isoforms c/e [OS=Caenorhabditis elegans]	lev-11	WBGene00002978	0.674461
P36573	32 kDa beta-galactoside-binding lectin [OS=Caenorhabditis elegans]	lec-1	WBGene00002264	0.671746
P55955	Transthyretin-like protein 16 [OS=Caenorhabditis elegans]	ttr-16	WBGene00012382	0.67084
Q21432	Zinc metalloproteinase nas-11 [OS=Caenorhabditis elegans]	nas-11	WBGene00003530	0.649845
P34650	Probable mannose-6-phosphate isomerase [OS=Caenorhabditis elegans]	ZK632.4	WBGene00014013	0.648926
Q9N4M4	Nuclear anchorage protein 1 [OS=Caenorhabditis elegans]	anc-1	WBGene00000140	0.635058
Q19286	Intermediate filament protein ifb-2 [OS=Caenorhabditis elegans]	ifb-2	WBGene00002054	0.627607
P34382	Fatty-acid and retinol-binding protein 1 [OS=Caenorhabditis elegans]	far-1	WBGene00001385	0.619178
Q19289	Intermediate filament protein ifb-1 [OS=Caenorhabditis elegans]	ifb-1	WBGene00002053	0.60502
Q20616	Peroxidase skpo-1 [OS=Caenorhabditis elegans]	skpo-1	WBGene00009897	0.60502
Q20762	Uncharacterized protein F54D1.6 [OS=Caenorhabditis elegans]	F54D1.6	WBGene00010047	0.604071
G5EEK9	V-type proton ATPase 116 kDa subunit a 2 [OS=Caenorhabditis elegans]	vha-5	WBGene00006914	0.599318
Q9TXQ1	Poly [ADP-ribose] polymerase tankyrase [OS=Caenorhabditis elegans]	tank-1	WBGene00004053	0.586885
Q9TZL8	ATP-dependent 6-phosphofructokinase 1 [OS=Caenorhabditis elegans]	pfk-1.1	WBGene00022199	-0.614845
Q18990	CAD protein [OS=Caenorhabditis elegans]	pyr-1	WBGene00004259	-0.617056
Q20140	Adenylate kinase isoenzyme 1 [OS=Caenorhabditis elegans]	F38B2.4	WBGene00009531	-0.617056
Q10941	Putative UDP-glucuronosyltransferase ugt-46 [OS=Caenorhabditis elegans]	ugt-46	WBGene00015141	-0.62371
Q21890	Uncharacterized protein R102.4 [OS=Caenorhabditis elegans]	R102.4	WBGene00011291	-0.62371
P46562	Putative aldehyde dehydrogenase family 7 member A1 homolog [OS=Caenorhabditis elegans]	alh-9	WBGene00000115	-0.628162
P34539	Putative ATP synthase subunit epsilon, mitochondrial [OS=Caenorhabditis elegans]	R05D3.6	WBGene00019880	-0.628162
O45679	Bifunctional L-3-cyanoalanine synthase/cysteine synthase [OS=Caenorhabditis elegans]	cysl-2	WBGene00010759	-0.630394
Q17339	Female germline-specific tumor suppressor gld-1 [OS=Caenorhabditis elegans]	gld-1	WBGene00001595	-0.630394
Q95YF3	ATP-dependent RNA helicase cgh-1 [OS=Caenorhabditis elegans]	cgh-1	WBGene00000479	-0.643856
Q22633	4-hydroxyphenylpyruvate dioxygenase [OS=Caenorhabditis elegans]	hpd-1	WBGene00001993	-0.646112
Q9N361	Probable 28S ribosomal protein S25, mitochondrial [OS=Caenorhabditis elegans]	mrps-25	WBGene00021920	-0.680382
Q23221	Delta(6)-fatty-acid desaturase fat-3 [OS=Caenorhabditis elegans]	fat-3	WBGene00001395	-0.687335
O61790	Orotate phosphoribosyltransferase [OS=Caenorhabditis elegans]	R12E2.11	WBGene00020036	-0.691989
Q966L9	ATP-dependent RNA helicase glh-2 [OS=Caenorhabditis elegans]	glh-2	WBGene00001599	-0.710756
Q18026	Kynureninase [OS=Caenorhabditis elegans]	flu-2	WBGene00015802	-0.713119
Q21355	Glutathione S-transferase 4 [OS=Caenorhabditis elegans]	gst-4	WBGene00001752	-0.720232
Q09238	Uncharacterized protein C18H9.6 [OS=Caenorhabditis elegans]	C18H9.6	WBGene00016004	-0.720232
G5EGH6	Delta(9)-fatty-acid desaturase fat-7 [OS=Caenorhabditis elegans]	fat-7	WBGene00001399	-0.724993
Q09652	Glutathione S-transferase kappa 1 [OS=Caenorhabditis elegans]	gstk-1	WBGene00014251	-0.732165
P54688	Branched-chain-amino-acid aminotransferase, cytosolic [OS=Caenorhabditis elegans]	bcat-1	WBGene00001149	-0.741783
P34423	Uncharacterized protein F44B9.2 [OS=Caenorhabditis elegans]	F44B9.2	WBGene00018407	-0.746616
C6KRN1	Suppressor of aph-1 [OS=Caenorhabditis elegans]	sao-1	WBGene00011195	-0.751465
Q19980	GTP cyclohydrolase 1 [OS=Caenorhabditis elegans]	cat-4	WBGene00000298	-0.756331
Q93703	Tyrosine aminotransferase [OS=Caenorhabditis elegans]	tatn-1	WBGene00009628	-0.76366
Q20757	Pumilio domain-containing protein 5 [OS=Caenorhabditis elegans]	puf-5	WBGene00004241	-0.771027
P34610	Putative serine protease pcp-1 [OS=Caenorhabditis elegans]	pcp-1	WBGene00003956	-0.771027
G5EG11	Delta(5) fatty acid desaturase fat-4 [OS=Caenorhabditis elegans]	fat-4	WBGene00001396	-0.785875
Q21452	Lipoyl synthase, mitochondrial [OS=Caenorhabditis elegans]	M01F1.3	WBGene00010809	-0.788365
Q21921	NAD-dependent protein deacetylase sir-2.1 [OS=Caenorhabditis elegans]	sir-2.1	WBGene00004800	-0.805913
Q23402	Protein BCCIP homolog [OS=Caenorhabditis elegans]	ZK1127.4	WBGene00022851	-0.831358
Q9NEQ0	Omega-3 fatty acid desaturase fat-1 [OS=Caenorhabditis elegans]	fat-1	WBGene00001393	-0.83908
G5EGN2	Delta(9)-fatty-acid desaturase fat-6 [OS=Caenorhabditis elegans]	fat-6	WBGene00001398	-0.846843
Q23359	CCCH-type zinc finger protein oma-2 [OS=Caenorhabditis elegans]	oma-2	WBGene00003865	-0.846843
P06125	Vitellogenin-5 [OS=Caenorhabditis elegans]	vit-5	WBGene00006929	-0.873027
O45166	Folate-like transporter 2 [OS=Caenorhabditis elegans]	folt-2	WBGene00018138	-0.888969
Q1ZXS5	Vacuolar protein sorting-associated protein 39 homolog [OS=Caenorhabditis elegans]	vps-39	WBGene00011625	-0.891643
P18833	Cuticle collagen 8 [OS=Caenorhabditis elegans]	col-8	WBGene00000597	-0.894322
Q18232	Uncharacterized protein C26F1.3 [OS=Caenorhabditis elegans]	C26F1.3	WBGene00016148	-0.948976
O44477	Probable mitochondrial import inner membrane translocase subunit tim-17B.1 [OS=Caenorhabditis elegans]	timm-17B.1	WBGene00017119	-0.957356
G5ECL4	Neurexin-related protein bam-2 [OS=Caenorhabditis elegans]	bam-2	WBGene00000237	-0.988504
O18216	RNA-binding protein pno-1 [OS=Caenorhabditis elegans]	pno-1	WBGene00013144	-0.997117
P48996	Chromosome condensation protein dpy-27 [OS=Caenorhabditis elegans]	dpy-27	WBGene00001086	-0.997117
Q21166	Acetoacetyl-CoA synthetase [OS=Caenorhabditis elegans]	sur-5	WBGene00006351	-1.00868
Q09365	Uncharacterized protein ZK1320.3 [OS=Caenorhabditis elegans]	ZK1320.3	WBGene00014253	-1.05889
Q20300	Elongation of long chain fatty acids protein 5 [OS=Caenorhabditis elegans]	elo-5	WBGene00001243	-1.06492
Q18581	Inactive angiotensin-converting enzyme-related protein [OS=Caenorhabditis elegans]	acn-1	WBGene00000039	-1.07704
Q18020	Aspartic protease 10 [OS=Caenorhabditis elegans]	hrg-7	WBGene00007605	-1.1016
Q22720	Ras GTPase-activating protein gap-1 [OS=Caenorhabditis elegans]	gap-1	WBGene00001515	-1.12029
Q20952	Adducin-related protein 2 [OS=Caenorhabditis elegans]	add-2	WBGene00000073	-1.13924
P34528	Putative serine protease K12H4.7 [OS=Caenorhabditis elegans]	K12H4.7	WBGene00019682	-1.15521
Q17778	Deoxyribonuclease-2 [OS=Caenorhabditis elegans]	nuc-1	WBGene00003828	-1.17462
Q23307	Uncharacterized protein ZC412.3 [OS=Caenorhabditis elegans]	ZC412.3	WBGene00013884	-1.17788
Q45EK7	Probable tRNA (uracil-O(2)-)-methyltransferase [OS=Caenorhabditis elegans]	C23G10.7	WBGene00016014	-1.18115
G5EDE2	Chromobox protein homolog hpl-2 [OS=Caenorhabditis elegans]	hpl-2	WBGene00001996	-1.2109
P43509	Cathepsin B-like cysteine proteinase 5 [OS=Caenorhabditis elegans]	cpr-5	WBGene00000785	-1.22095
P52715	Serine carboxypeptidase ctsa-1.2 [OS=Caenorhabditis elegans]	ctsa-1.2	WBGene00008741	-1.23786
G5EF48	TLC domain-containing protein fld-1 [OS=Caenorhabditis elegans]	fld-1	WBGene00013407	-1.23786
Q09270	CRAL-TRIO domain-containing protein C34C12.6 [OS=Caenorhabditis elegans]	C34C12.6	WBGene00007925	-1.2969
Q9U3D4	Phosphatidylcholine:ceramide cholinephosphotransferase 1 [OS=Caenorhabditis elegans]	sms-1	WBGene00004892	-1.32193
Q19707	Cuticlin-3 [OS=Caenorhabditis elegans]	cut-3	WBGene00009041	-1.34008
P55155	Vitellogenin-1 [OS=Caenorhabditis elegans]	vit-1	WBGene00006925	-1.34373
P18947	Vitellogenin-4 [OS=Caenorhabditis elegans]	vit-4	WBGene00006928	-1.41504
P18834	Cuticle collagen 14 [OS=Caenorhabditis elegans]	col-14	WBGene00000603	-1.43831
Q09378	Uncharacterized protein ZK673.6 [OS=Caenorhabditis elegans]	ZK673.6	WBGene00014062	-1.46993
P24887	NADH-ubiquinone oxidoreductase chain 1 [OS=Caenorhabditis elegans]	nduo-1	WBGene00010959	-1.52699
G5EEI4	Aspartic protease 1 [OS=Caenorhabditis elegans]	asp-1	WBGene00000214	-1.53533
O62137	Acyl-coenzyme A oxidase acox-1.2 [OS=Caenorhabditis elegans]	acox-1.2	WBGene00008565	-1.67116
Q09451	Putative acid phosphatase 11 [OS=Caenorhabditis elegans]	pho-11	WBGene00007331	-1.69432
P34344	Putative protein tag-250 [OS=Caenorhabditis elegans]	tag-250	WBGene00016203	-1.73216
O45941	UPF0375 protein Y45F10C.2 [OS=Caenorhabditis elegans]	Y45F10C.2	WBGene00012878	-1.88897
Q9N4J2	Vitellogenin-3 [OS=Caenorhabditis elegans]	vit-3	WBGene00006927	-1.96578
P34370	Inositol polyphosphate 5-phosphatase [OS=Caenorhabditis elegans]	cil-1	WBGene00086546	-2.13924
Q10661	Dosage compensation protein dpy-30 [OS=Caenorhabditis elegans]	dpy-30	WBGene00001088	-2.20423
P52274	Tubulin alpha-8 chain [OS=Caenorhabditis elegans]	tba-8	WBGene00006534	-6.64386
P91285	Cuticle collagen dpy-5 [OS=Caenorhabditis elegans]	dpy-5	WBGene00001067	-6.64386
X5M5N0	Serine/threonine-protein kinase WNK [OS=Caenorhabditis elegans]	wnk-1	WBGene00006941	-6.64386
Q17635	Kinetochore protein ndc-80 [OS=Caenorhabditis elegans]	ndc-80	WBGene00003576	-6.64386
Q10920	Probable 26S proteasome non-ATPase regulatory subunit 9 [OS=Caenorhabditis elegans]	psmd-9	WBGene00016623	-6.64386
Q22703	Transcription factor dpl-1 [OS=Caenorhabditis elegans]	dpl-1	WBGene00001061	-6.64386
G5EDN3	Protein timeless homolog [OS=Caenorhabditis elegans]	tim-1	WBGene00006571	-6.64386
Q9BMN8	Tyrosine-protein phosphatase Lar-like [OS=Caenorhabditis elegans]	ptp-3	WBGene00004215	-6.64386
Q18515	Glycoprotein-N-acetylgalactosamine 3-beta-galactosyltransferase 1 [OS=Caenorhabditis elegans]	C38H2.2	WBGene00008019	-6.64386
Q9XXH8	Arf-GAP with ANK repeat and PH domain-containing protein cnt-1 [OS=Caenorhabditis elegans]	cnt-1	WBGene00000565	-6.64386

## Sheet: 25 degrees 
Supplementary table ST5. Proteomic analysis of differentially expressed proteins in wsp-1 (lof), ⍺-Syn O/E, and wsp-1; ⍺-Syn O/E grown at 25 ℃, compared to wt (N2)
wsp-1 (lof) vs. wt(N2) grown at 25 ℃
Accession	Description	Gene symbol	WormBase Gene ID	log2FC
O61931	Piwi-like protein ergo-1 [OS=Caenorhabditis elegans]	ergo-1	WBGene00019971	6.64386
P35800	Cuticle collagen dpy-10 [OS=Caenorhabditis elegans]	dpy-10	WBGene00001072	6.64386
Q22703	Transcription factor dpl-1 [OS=Caenorhabditis elegans]	dpl-1	WBGene00001061	6.64386
Q20678	Exocyst complex component 1 [OS=Caenorhabditis elegans]	sec-3	WBGene00018703	6.64386
H2KZZ2	Helix-loop-helix protein 30 [OS=Caenorhabditis elegans]	hlh-30	WBGene00020930	6.64386
Q09287	Uncharacterized protein C56G2.3 [OS=Caenorhabditis elegans]	C56G2.3	WBGene00016978	6.64386
P03949	Tyrosine-protein kinase abl-1 [OS=Caenorhabditis elegans]	abl-1	WBGene00000018	6.64386
Q09217	Uncharacterized protein B0495.8 [OS=Caenorhabditis elegans]	B0495.8	WBGene00015207	6.64386
Q21184	Putative cuticle collagen 155 [OS=Caenorhabditis elegans]	col-155	WBGene00000728	6.64386
Q9NAD6	Signal transducer and activator of transcription 1 [OS=Caenorhabditis elegans]	sta-1	WBGene00013111	6.64386
O01829	Sperm-specific class P protein 19 [OS=Caenorhabditis elegans]	ssp-19	WBGene00006047	2.34454
Q09418	Putative protein tag-209 [OS=Caenorhabditis elegans]	tag-209	WBGene00011072	2.24031
Q17334	Alcohol dehydrogenase 1 [OS=Caenorhabditis elegans]	sodh-1	WBGene00010790	2.17696
Q19948	Uncharacterized protein F32A5.4 [OS=Caenorhabditis elegans]	F32A5.4	WBGene00017970	1.97196
Q9XWC3	DOMON domain-containing protein Y73F4A.2 [OS=Caenorhabditis elegans]	Y73F4A.2	WBGene00013515	1.79119
Q9TVW5	Major sperm protein 77/79 [OS=Caenorhabditis elegans]	msp-77	WBGene00003464	1.4526
Q94053	Major sperm protein 78 [OS=Caenorhabditis elegans]	msp-78	WBGene00003465	1.3978
Q19832	Major sperm protein 3 [OS=Caenorhabditis elegans]	msp-3	WBGene00003424	1.38957
P34461	Extracellular superoxide dismutase [Cu-Zn] [OS=Caenorhabditis elegans]	sod-4	WBGene00004933	1.24123
Q03570	Mediator of RNA polymerase II transcription subunit 14 [OS=Caenorhabditis elegans]	rgr-1	WBGene00004343	1.14012
Q27395	Protein lin-15B [OS=Caenorhabditis elegans]	lin-15B	WBGene00023497	1.12763
P91247	Putative thiosulfate sulfurtransferase mpst-4 [OS=Caenorhabditis elegans]	mpst-4	WBGene00017387	1.10903
P20784	Cuticle collagen rol-6 [OS=Caenorhabditis elegans]	rol-6	WBGene00004397	1.10232
Q95XP4	Semaphorin-2A [OS=Caenorhabditis elegans]	mab-20	WBGene00003111	1.10165
O16202	Lysozyme-like protein 7 [OS=Caenorhabditis elegans]	lys-7	WBGene00003096	1.07656
Q94051	Caveolin-1 [OS=Caenorhabditis elegans]	cav-1	WBGene00000301	1.06212
Q09271	Uncharacterized protein C34C12.7 [OS=Caenorhabditis elegans]	C34C12.7	WBGene00007926	1.05728
Q20754	Cuticle collagen 38 [OS=Caenorhabditis elegans]	col-38	WBGene00000615	1.02857
O01739	D-aspartate oxidase 3 [OS=Caenorhabditis elegans]	ddo-3	WBGene00017648	1.00791
Q9BKR0	N-acetyltransferase 9-like protein [OS=Caenorhabditis elegans]	Y67D2.5	WBGene00022055	1.00648
O01393	Innexin unc-9 [OS=Caenorhabditis elegans]	unc-9	WBGene00006749	0.968644
Q23519	Major sperm protein 152 [OS=Caenorhabditis elegans]	msp-152	WBGene00003470	0.950842
Q09315	Putative cytosolic 5'-nucleotidase 3 [OS=Caenorhabditis elegans]	F25B5.3	WBGene00017775	0.950095
Q19746	Innexin-3 [OS=Caenorhabditis elegans]	inx-3	WBGene00002125	0.927517
Q09556	Uncharacterized protein F33H1.3 [OS=Caenorhabditis elegans]	F33H1.3	WBGene00009364	0.918386
Q20222	Fatty acid-binding protein homolog 3 [OS=Caenorhabditis elegans]	lbp-3	WBGene00002255	0.909965
P34508	Cell death-related nuclease 6 [OS=Caenorhabditis elegans]	crn-6	WBGene00000799	0.901494
O01735	Uncharacterized MFS-type transporter C09D4.1 [OS=Caenorhabditis elegans]	C09D4.1	WBGene00015632	0.885184
O76358	Invertebrate-type lysozyme 2 [OS=Caenorhabditis elegans]	ilys-2	WBGene00016669	0.884403
P34393	C-type lectin domain-containing protein 160 [OS=Caenorhabditis elegans]	clec-160	WBGene00017322	0.881273
Q9Y048	Dystrobrevin-1 [OS=Caenorhabditis elegans]	dyb-1	WBGene00001115	0.879706
P53806	Calcipressin-like protein [OS=Caenorhabditis elegans]	rcan-1	WBGene00004321	0.878921
Q27355	Transcription factor lin-26 [OS=Caenorhabditis elegans]	lin-26	WBGene00003012	0.876566
Q18806	Neuronal immunoglobulin domain-containing protein rig-3 [OS=Caenorhabditis elegans]	rig-3	WBGene00004370	0.865523
A0A0K3AXH1	AT-rich interactive domain-containing protein arid-1 [OS=Caenorhabditis elegans]	arid-1	WBGene00044689	0.865523
P34349	MOB-like protein phocein [OS=Caenorhabditis elegans]	mob-4	WBGene00016238	0.864731
Q10651	Amyloid-beta-like protein [OS=Caenorhabditis elegans]	apl-1	WBGene00000149	0.860764
Q21874	Uncharacterized protein R09E10.5 [OS=Caenorhabditis elegans]	R09E10.5	WBGene00011175	0.854395
O44664	Neuropeptide-like protein 29 [OS=Caenorhabditis elegans]	nlp-29	WBGene00003767	0.852798
O02658	Serine/threonine-protein phosphatase PP1-gamma [OS=Caenorhabditis elegans]	gsp-3	WBGene00021113	0.814755
Q09936	Uncharacterized protein C53C9.2 [OS=Caenorhabditis elegans]	C53C9.2	WBGene00016898	0.812293
Q09665	Troponin C, isoform 2 [OS=Caenorhabditis elegans]	tnc-2	WBGene00006583	0.812293
Q20459	Zinc metalloproteinase nas-25 [OS=Caenorhabditis elegans]	nas-25	WBGene00003544	0.811471
O45168	Intermediate filament protein ifc-1 [OS=Caenorhabditis elegans]	ifc-1	WBGene00002055	0.80488
P05690	Vitellogenin-2 [OS=Caenorhabditis elegans]	vit-2	WBGene00006926	0.798258
P46557	Matrix non-peptidase homolog 1 [OS=Caenorhabditis elegans]	mnp-1	WBGene00007139	0.782409
Q21917	Guanine nucleotide-binding protein alpha-7 subunit [OS=Caenorhabditis elegans]	gpa-7	WBGene00001669	0.771463
Q09476	Paxillin homolog 1 [OS=Caenorhabditis elegans]	pxl-1	WBGene00016197	0.769772
Q09609	Uncharacterized protein R07B1.9 [OS=Caenorhabditis elegans]	R07B1.9	WBGene00011081	0.765535
Q10131	Calexcitin-1 [OS=Caenorhabditis elegans]	cex-1	WBGene00023407	0.756169
G5EDW2	Latrophilin-like protein 1 [OS=Caenorhabditis elegans]	lat-1	WBGene00002251	0.748461
G5EGH7	Protein lon-8 [OS=Caenorhabditis elegans]	lon-8	WBGene00013352	0.730314
Q21265	Putative metalloproteinase inhibitor tag-225 [OS=Caenorhabditis elegans]	tag-225	WBGene00019478	0.721591
O44572	Troponin I 4 [OS=Caenorhabditis elegans]	tni-4	WBGene00006586	0.709291
Q9XWV3	Probable actin-related protein 2/3 complex subunit 3 [OS=Caenorhabditis elegans]	arx-5	WBGene00000203	0.708408
P41937	Tubulin beta-4 chain [OS=Caenorhabditis elegans]	tbb-4	WBGene00006538	0.707525
O16262	Protein nipi-4 [OS=Caenorhabditis elegans]	nipi-4	WBGene00077712	0.707525
Q9U2D6	Calcineurin-interacting protein 2 [OS=Caenorhabditis elegans]	cnp-2	WBGene00012901	0.706641
Q17449	Fatty acid amide hydrolase 1 [OS=Caenorhabditis elegans]	faah-1	WBGene00015047	0.705757
Q19714	Calcium load-activated calcium channel homolog [OS=Caenorhabditis elegans]	F22B5.10	WBGene00009045	0.705757
Q27511	Histone H2A.V [OS=Caenorhabditis elegans]	htz-1	WBGene00019947	0.699552
O02326	AT-rich interactive domain-containing protein cfi-1 [OS=Caenorhabditis elegans]	cfi-1	WBGene00000476	0.699552
Q09599	Histone RNA hairpin-binding protein [OS=Caenorhabditis elegans]	cdl-1	WBGene00000411	0.694212
P52016	Peptidyl-prolyl cis-trans isomerase 8 [OS=Caenorhabditis elegans]	cyn-8	WBGene00000884	0.692427
Q20762	Uncharacterized protein F54D1.6 [OS=Caenorhabditis elegans]	F54D1.6	WBGene00010047	0.691534
Q27249	Tropomyosin isoforms c/e [OS=Caenorhabditis elegans]	lev-11	WBGene00002978	0.688852
Q9U9K0	Adducin-related protein 1 [OS=Caenorhabditis elegans]	add-1	WBGene00000072	0.678973
Q20666	Probable V-type proton ATPase subunit H 1 [OS=Caenorhabditis elegans]	vha-18	WBGene00018698	0.666302
Q9GUM7	Putative complexin-1 [OS=Caenorhabditis elegans]	cpx-1	WBGene00022271	0.653519
P91499	Sperm-specific class P protein 16 [OS=Caenorhabditis elegans]	ssp-16	WBGene00006044	0.648926
O17754	Carboxypeptidase E [OS=Caenorhabditis elegans]	egl-21	WBGene00001189	0.644318
Q21738	Partner of xrn-2 protein 1 [OS=Caenorhabditis elegans]	paxt-1	WBGene00011034	0.632268
O18282	Protein FRG1 homolog [OS=Caenorhabditis elegans]	frg-1	WBGene00014177	0.627607
Q20745	Nuclear migration and anchoring protein unc-84 [OS=Caenorhabditis elegans]	unc-84	WBGene00006816	0.626673
Q22288	Transthyretin-like protein 15 [OS=Caenorhabditis elegans]	ttr-15	WBGene00011561	0.616358
Q11185	Putative hydroxypyruvate isomerase [OS=Caenorhabditis elegans]	C05D11.5	WBGene00015483	0.612588
O44443	EGF-like domain-containing protein C02B10.3 [OS=Caenorhabditis elegans]	C02B10.3	WBGene00015328	0.611645
Q20223	Fatty acid-binding protein homolog 1 [OS=Caenorhabditis elegans]	lbp-1	WBGene00002253	0.606916
Q10033	Uncharacterized protein F15G9.1 [OS=Caenorhabditis elegans]	F15G9.1	WBGene00008865	0.606916
P24348	Receptor tyrosine-protein kinase let-23 [OS=Caenorhabditis elegans]	let-23	WBGene00002299	0.601221
Q22782	Ras-related protein rab-6.2 [OS=Caenorhabditis elegans]	rab-6.2	WBGene00004270	0.599318
O01159	Probable splicing factor, arginine/serine-rich 7 [OS=Caenorhabditis elegans]	rsp-7	WBGene00004704	0.599318
Q09220	Uncharacterized protein B0228.1 [OS=Caenorhabditis elegans]	B0228.1	WBGene00015059	0.594549
P90901	Intermediate filament protein ifa-1 [OS=Caenorhabditis elegans]	ifa-1	WBGene00002050	0.585924
O76337	Cell death protein 6 [OS=Caenorhabditis elegans]	ced-6	WBGene00000420	0.577248
Q09501	Intermediate filament protein ifp-1 [OS=Caenorhabditis elegans]	ifp-1	WBGene00002067	0.57628
Q11107	Zinc finger protein lin-13 [OS=Caenorhabditis elegans]	lin-13	WBGene00003002	0.573375
P91253	Probable glutathione S-transferase 7 [OS=Caenorhabditis elegans]	gst-7	WBGene00001755	0.570463
Q20636	Guanine nucleotide-binding protein subunit beta-2 [OS=Caenorhabditis elegans]	gpb-2	WBGene00001680	0.568519
P02567	Myosin-1 [OS=Caenorhabditis elegans]	myo-1	WBGene00002348	0.566572
Q21190	Protein unc-1 [OS=Caenorhabditis elegans]	unc-1	WBGene00006741	0.566572
G5EBL2	Protein mes-1 [OS=Caenorhabditis elegans]	mes-1	WBGene00003219	0.564622
P25807	Gut-specific cysteine proteinase [OS=Caenorhabditis elegans]	cpr-1	WBGene00000781	0.558757
P62784	Histone H4 [OS=Caenorhabditis elegans]	his-1	WBGene00001875	0.556797
Q10045	Protein unc-50 [OS=Caenorhabditis elegans]	unc-50	WBGene00006785	0.550901
Q21109	Endoribonuclease endu-1 [OS=Caenorhabditis elegans]	endu-1	WBGene00010488	0.54893
Q9XUN9	Troponin I 3 [OS=Caenorhabditis elegans]	tni-3	WBGene00006585	0.54893
Q27514	Putative cytochrome P450 CYP13A5 [OS=Caenorhabditis elegans]	cyp-13A5	WBGene00011672	0.546956
P12845	Myosin-2 [OS=Caenorhabditis elegans]	myo-2	WBGene00003514	0.539035
Q21067	Intermediate filament protein ifc-2 [OS=Caenorhabditis elegans]	ifc-2	WBGene00002056	0.534062
O62220	Acidic leucine-rich nuclear phosphoprotein 32-related protein 1 [OS=Caenorhabditis elegans]	F33H2.3	WBGene00009367	0.528071
Q95XR4	Ectopic P granules protein 2 [OS=Caenorhabditis elegans]	epg-2	WBGene00021468	0.524064
Q21489	ATP-dependent DNA helicase chl-1 [OS=Caenorhabditis elegans]	chl-1	WBGene00010839	0.521051
Q9BMN8	Tyrosine-protein phosphatase Lar-like [OS=Caenorhabditis elegans]	ptp-3	WBGene00004215	0.518031
Q21407	Putative glycerophosphocholine phosphodiesterase GPCPD1 homolog 1 [OS=Caenorhabditis elegans]	gpcp-1	WBGene00019612	0.517024
Q21443	Lamin-1 [OS=Caenorhabditis elegans]	lmn-1	WBGene00003052	0.516015
G5EBX9	Serine/threonine-protein phosphatase with EF-hands pef-1 [OS=Caenorhabditis elegans]	pef-1	WBGene00003969	0.513996
P34713	Multidrug resistance protein pgp-3 [OS=Caenorhabditis elegans]	pgp-3	WBGene00003997	0.511974
Q23246	Sperm-specific class P protein 34 [OS=Caenorhabditis elegans]	ssp-34	WBGene00013858	0.510962
Q95QD1	Transmembrane protein 135 homolog [OS=Caenorhabditis elegans]	tmem-135	WBGene00019345	-0.736966
Q966L9	ATP-dependent RNA helicase glh-2 [OS=Caenorhabditis elegans]	glh-2	WBGene00001599	-0.741783
O44441	ATPase inhibitor mai-2, mitochondrial [OS=Caenorhabditis elegans]	mai-2	WBGene00015248	-0.744197
Q19297	Uncharacterized monothiol glutaredoxin F10D7.3 [OS=Caenorhabditis elegans]	F10D7.3	WBGene00017340	-0.746616
U4PCM1	pre-mRNA 3' end processing protein pfs-2 [OS=Caenorhabditis elegans]	pfs-2	WBGene00011051	-0.749038
G5EGN2	Delta(9)-fatty-acid desaturase fat-6 [OS=Caenorhabditis elegans]	fat-6	WBGene00001398	-0.753896
P41994	Probable-ribose 5-phosphate isomerase [OS=Caenorhabditis elegans]	rpia-1	WBGene00015101	-0.753896
O62416	Lysozyme-like protein 2 [OS=Caenorhabditis elegans]	lys-2	WBGene00003091	-0.756331
Q21059	Zinc metalloproteinase nas-34 [OS=Caenorhabditis elegans]	hch-1	WBGene00001828	-0.75877
P53993	GDP-Man:Man(3)GlcNAc(2)-PP-Dol alpha-1,2-mannosyltransferase [OS=Caenorhabditis elegans]	algn-11	WBGene00015162	-0.768568
Q9NAP9	28S ribosomal protein S15, mitochondrial [OS=Caenorhabditis elegans]	mrps-15	WBGene00010624	-0.773491
E9P886	Tubulin polyglutamylase ttll-5 [OS=Caenorhabditis elegans]	ttll-5	WBGene00008331	-0.773491
G5ECH7	Cyclin-dependent-like kinase 5 [OS=Caenorhabditis elegans]	cdk-5	WBGene00000407	-0.77596
Q9GYI0	Lysine-specific demethylase 7 homolog [OS=Caenorhabditis elegans]	jmjd-1.2	WBGene00017920	-0.778432
Q95Q11	28S ribosomal protein S7, mitochondrial [OS=Caenorhabditis elegans]	mrps-7	WBGene00013324	-0.780909
Q07085	Esterase CM06B1 [OS=Caenorhabditis elegans]	cest-33	WBGene00017431	-0.785875
P45895	Chondroitin sulfate synthase mig-22 [OS=Caenorhabditis elegans]	mig-22	WBGene00003253	-0.788365
Q23221	Delta(6)-fatty-acid desaturase fat-3 [OS=Caenorhabditis elegans]	fat-3	WBGene00001395	-0.790859
Q9N2L7	Serine/threonine-protein kinase plk-2 [OS=Caenorhabditis elegans]	plk-2	WBGene00004043	-0.795859
Q95XZ5	Nipped-B-like protein scc-2 [OS=Caenorhabditis elegans]	scc-2	WBGene00004166	-0.798366
P34466	Clustered mitochondria protein homolog [OS=Caenorhabditis elegans]	clu-1	WBGene00000550	-0.803393
O45679	Bifunctional L-3-cyanoalanine synthase/cysteine synthase [OS=Caenorhabditis elegans]	cysl-2	WBGene00010759	-0.805913
Q9N361	Probable 28S ribosomal protein S25, mitochondrial [OS=Caenorhabditis elegans]	mrps-25	WBGene00021920	-0.808437
P27604	Adenosylhomocysteinase [OS=Caenorhabditis elegans]	ahcy-1	WBGene00019322	-0.810966
Q9U2M4	Hydroxyacid-oxoacid transhydrogenase, mitochondrial [OS=Caenorhabditis elegans]	hphd-1	WBGene00012608	-0.810966
P83388	Probable peptidyl-glycine alpha-amidating monooxygenase pamn-1 [OS=Caenorhabditis elegans]	pamn-1	WBGene00020556	-0.810966
P53019	Major sperm protein 33 [OS=Caenorhabditis elegans]	msp-33	WBGene00003431	-0.813499
G5EEM6	TGF-beta-activated kinase 1 and MAP3K7-binding protein 1 [OS=Caenorhabditis elegans]	tap-1	WBGene00006524	-0.813499
P08124	Cuticle collagen 1 [OS=Caenorhabditis elegans]	sqt-3	WBGene00005018	-0.813499
O01965	E3 ubiquitin-protein ligase ari-1.1 [OS=Caenorhabditis elegans]	ari-1.1	WBGene00016158	-0.816037
Q22633	4-hydroxyphenylpyruvate dioxygenase [OS=Caenorhabditis elegans]	hpd-1	WBGene00001993	-0.818579
Q9XTY6	Numb-related protein 1 [OS=Caenorhabditis elegans]	num-1	WBGene00003830	-0.818579
O18209	Membrane-associated tyrosine- and threonine-specific cdc2-inhibitory kinase wee-1.3 [OS=Caenorhabditis elegans]	wee-1.3	WBGene00006940	-0.828793
Q9Y041	Homogentisate 1,2-dioxygenase [OS=Caenorhabditis elegans]	hgo-1	WBGene00001843	-0.831358
G5EDZ9	Cystatin cpi-1 [OS=Caenorhabditis elegans]	cpi-1	WBGene00000535	-0.831358
Q10576	Prolyl 4-hydroxylase subunit alpha-1 [OS=Caenorhabditis elegans]	dpy-18	WBGene00001077	-0.841663
Q23552	Phosphoethanolamine N-methyltransferase 1 [OS=Caenorhabditis elegans]	pmt-1	WBGene00022781	-0.844251
O45944	UPF0375 protein Y45F10C.4 [OS=Caenorhabditis elegans]	Y45F10C.4	WBGene00012880	-0.859876
Q9XWJ1	Nonsense-mediated mRNA decay factor SMG9 [OS=Caenorhabditis elegans]	smg-9	WBGene00013188	-0.862496
P24894	Cytochrome c oxidase subunit 2 [OS=Caenorhabditis elegans]	ctc-2	WBGene00010965	-0.865122
Q9GRZ3	Lysine-specific demethylase 9 [OS=Caenorhabditis elegans]	dpy-21	WBGene00001080	-0.865122
P90925	Phenylalanine-4-hydroxylase [OS=Caenorhabditis elegans]	pah-1	WBGene00000240	-0.867752
G5ECN5	STE20-related kinase adapter protein strd-1 [OS=Caenorhabditis elegans]	strd-1	WBGene00013132	-0.875672
Q95NM6	Endonuclease G, mitochondrial [OS=Caenorhabditis elegans]	cps-6	WBGene00000787	-0.880976
G5EFV3	Regulator of spindle assembly protein 2 [OS=Caenorhabditis elegans]	rsa-2	WBGene00012972	-0.883635
Q965Q8	Xylosyltransferase sqv-6 [OS=Caenorhabditis elegans]	sqv-6	WBGene00005024	-0.8863
Q09474	Tryptophan 2,3-dioxygenase [OS=Caenorhabditis elegans]	tdo-2	WBGene00016201	-0.888969
P54688	Branched-chain-amino-acid aminotransferase, cytosolic [OS=Caenorhabditis elegans]	bcat-1	WBGene00001149	-0.902389
P55956	Aspartic protease 3 [OS=Caenorhabditis elegans]	asp-3	WBGene00000216	-0.910502
Q09451	Putative acid phosphatase 11 [OS=Caenorhabditis elegans]	pho-11	WBGene00007331	-0.910502
Q94272	Fumarylacetoacetase [OS=Caenorhabditis elegans]	fah-1	WBGene00019620	-0.932361
Q21795	Kynurenine 3-monooxygenase [OS=Caenorhabditis elegans]	kmo-1	WBGene00011089	-0.935117
Q9XXQ9	Proton myo-inositol cotransporter hmit-1.2 [OS=Caenorhabditis elegans]	hmit-1.2	WBGene00013074	-0.957356
Q10941	Putative UDP-glucuronosyltransferase ugt-46 [OS=Caenorhabditis elegans]	ugt-46	WBGene00015141	-0.96016
Q95003	Glutathione peroxidase 3 [OS=Caenorhabditis elegans]	gpx-3	WBGene00007517	-0.96016
Q20065	Prolyl 4-hydroxylase subunit alpha-2 [OS=Caenorhabditis elegans]	phy-2	WBGene00004025	-0.962969
Q21166	Acetoacetyl-CoA synthetase [OS=Caenorhabditis elegans]	sur-5	WBGene00006351	-0.965784
Q9XUB2	Zinc finger protein mex-5 [OS=Caenorhabditis elegans]	mex-5	WBGene00003230	-0.965784
Q9XWS2	Exocyst complex component 4 [OS=Caenorhabditis elegans]	sec-8	WBGene00004753	-0.9771
Q9GYS9	Probable 39S ribosomal protein L23, mitochondrial [OS=Caenorhabditis elegans]	mrpl-23	WBGene00020348	-0.994241
Q95ZS2	Tyrosine decarboxylase [OS=Caenorhabditis elegans]	tdc-1	WBGene00006562	-0.994241
Q09365	Uncharacterized protein ZK1320.3 [OS=Caenorhabditis elegans]	ZK1320.3	WBGene00014253	-1.00868
P18947	Vitellogenin-4 [OS=Caenorhabditis elegans]	vit-4	WBGene00006928	-1.02034
Q18040	Probable ornithine aminotransferase, mitochondrial [OS=Caenorhabditis elegans]	oatr-1	WBGene00015814	-1.02621
G5EGH6	Delta(9)-fatty-acid desaturase fat-7 [OS=Caenorhabditis elegans]	fat-7	WBGene00001399	-1.02621
U4PR86	Maternal embryonic leucine zipper kinase [OS=Caenorhabditis elegans]	pig-1	WBGene00021012	-1.02915
Q09454	2-(3-amino-3-carboxypropyl)histidine synthase subunit 2 [OS=Caenorhabditis elegans]	dph-2	WBGene00007488	-1.03505
Q09307	Uncharacterized protein F19C6.2 [OS=Caenorhabditis elegans]	F19C6.2	WBGene00008951	-1.04692
Q18938	Probable maleylacetoacetate isomerase [OS=Caenorhabditis elegans]	gst-42	WBGene00001790	-1.0499
Q23261	Probable methylthioribulose-1-phosphate dehydratase [OS=Caenorhabditis elegans]	ZC373.5	WBGene00013870	-1.05889
P34808	Meiotic spindle formation protein mei-1 [OS=Caenorhabditis elegans]	mei-1	WBGene00003183	-1.06794
Q95ZK7	Defective in germ line development protein 3 [OS=Caenorhabditis elegans]	gld-3	WBGene00001597	-1.07097
Q27365	Protein lin-15A [OS=Caenorhabditis elegans]	lin-15A	WBGene00023498	-1.08009
Q09238	Uncharacterized protein C18H9.6 [OS=Caenorhabditis elegans]	C18H9.6	WBGene00016004	-1.08314
G5ECQ3	Serine/threonine-protein kinase sel-5 [OS=Caenorhabditis elegans]	sel-5	WBGene00004762	-1.1078
Q09450	Probable succinyl-CoA:3-ketoacid coenzyme A transferase, mitochondrial [OS=Caenorhabditis elegans]	C05C10.3	WBGene00007330	-1.11716
Q9N4D9	Alpha N-terminal protein methyltransferase 1 [OS=Caenorhabditis elegans]	homt-1	WBGene00022277	-1.11716
Q95QQ2	Probable trafficking protein particle complex subunit 13 homolog [OS=Caenorhabditis elegans]	C56C10.7	WBGene00016964	-1.11716
P02513	Heat shock protein Hsp-16.48/Hsp-16.49 [OS=Caenorhabditis elegans]	hsp-16.48	WBGene00002019	-1.13289
Q86S40	Probable ADP-dependent glucokinase [OS=Caenorhabditis elegans]	C50D2.7	WBGene00016810	-1.152
Q20548	Probable RING finger protein 207 homolog [OS=Caenorhabditis elegans]	F47G9.4	WBGene00009831	-1.152
P30627	Globin-like protein [OS=Caenorhabditis elegans]	glb-1	WBGene00014030	-1.15843
Q22295	Putative UDP-glucuronosyltransferase ugt-50 [OS=Caenorhabditis elegans]	ugt-50	WBGene00011564	-1.15843
Q09573	Potassium/chloride cotransporter 3 [OS=Caenorhabditis elegans]	kcc-3	WBGene00019289	-1.16488
G5EEI4	Aspartic protease 1 [OS=Caenorhabditis elegans]	asp-1	WBGene00000214	-1.17462
P34560	Regulator of microtubule dynamics protein 1 [OS=Caenorhabditis elegans]	rmd-1	WBGene00011501	-1.18771
P46562	Putative aldehyde dehydrogenase family 7 member A1 homolog [OS=Caenorhabditis elegans]	alh-9	WBGene00000115	-1.19429
P43509	Cathepsin B-like cysteine proteinase 5 [OS=Caenorhabditis elegans]	cpr-5	WBGene00000785	-1.19429
O44552	M-phase inducer phosphatase cdc-25.1 [OS=Caenorhabditis elegans]	cdc-25.1	WBGene00000386	-1.2109
Q09652	Glutathione S-transferase kappa 1 [OS=Caenorhabditis elegans]	gstk-1	WBGene00014251	-1.21424
Q21921	NAD-dependent protein deacetylase sir-2.1 [OS=Caenorhabditis elegans]	sir-2.1	WBGene00004800	-1.21424
O45293	Probable N-acetylgalactosaminyltransferase 8 [OS=Caenorhabditis elegans]	gly-8	WBGene00001633	-1.22432
Q17778	Deoxyribonuclease-2 [OS=Caenorhabditis elegans]	nuc-1	WBGene00003828	-1.24127
Q9UB00	Putative glucosylceramidase 4 [OS=Caenorhabditis elegans]	gba-4	WBGene00021160	-1.24811
Q09294	Uncharacterized protein EEED8.3 [OS=Caenorhabditis elegans]	EEED8.3	WBGene00017134	-1.24811
Q09254	Hemiasterlin resistant protein 1 [OS=Caenorhabditis elegans]	har-1	WBGene00007630	-1.25154
P52715	Serine carboxypeptidase ctsa-1.2 [OS=Caenorhabditis elegans]	ctsa-1.2	WBGene00008741	-1.27579
Q18020	Aspartic protease 10 [OS=Caenorhabditis elegans]	hrg-7	WBGene00007605	-1.32554
Q09407	Probable inactive acireductone dioxygenase 2 [OS=Caenorhabditis elegans]	K07E1.1	WBGene00019489	-1.33279
Q19707	Cuticlin-3 [OS=Caenorhabditis elegans]	cut-3	WBGene00009041	-1.35107
Q9XU84	Nucleoside-diphosphatase uda-1 [OS=Caenorhabditis elegans]	uda-1	WBGene00010697	-1.35845
Q18026	Kynureninase [OS=Caenorhabditis elegans]	flu-2	WBGene00015802	-1.36587
P06581	Heat shock protein Hsp-16.41 [OS=Caenorhabditis elegans]	hsp-16.41	WBGene00002018	-1.36587
P06582	Heat shock protein hsp-16.2 [OS=Caenorhabditis elegans]	hsp-16.2	WBGene00002016	-1.36959
Q9N4X8	Glutathione S-transferase P 10 [OS=Caenorhabditis elegans]	gst-10	WBGene00001758	-1.38836
P55216	Putative cystathionine gamma-lyase 2 [OS=Caenorhabditis elegans]	cth-2	WBGene00022856	-1.43051
Q18232	Uncharacterized protein C26F1.3 [OS=Caenorhabditis elegans]	C26F1.3	WBGene00016148	-1.45403
Q9N4J2	Vitellogenin-3 [OS=Caenorhabditis elegans]	vit-3	WBGene00006927	-1.46196
Q21355	Glutathione S-transferase 4 [OS=Caenorhabditis elegans]	gst-4	WBGene00001752	-1.47393
P34531	CAP-Gly domain-containing linker protein 1 homolog [OS=Caenorhabditis elegans]	clip-1	WBGene00010796	-1.49818
P34479	Probable amino acid transporter skat-1 [OS=Caenorhabditis elegans]	skat-1	WBGene00010307	-1.5187
Q10008	Uncharacterized protein T19C3.2 [OS=Caenorhabditis elegans]	T19C3.2	WBGene00020560	-1.5187
P34370	Inositol polyphosphate 5-phosphatase [OS=Caenorhabditis elegans]	cil-1	WBGene00086546	-1.53952
P34528	Putative serine protease K12H4.7 [OS=Caenorhabditis elegans]	K12H4.7	WBGene00019682	-1.54372
P34696	Heat shock protein Hsp-16.1/Hsp-16.11 [OS=Caenorhabditis elegans]	hsp-16.1	WBGene00002015	-1.55216
P18834	Cuticle collagen 14 [OS=Caenorhabditis elegans]	col-14	WBGene00000603	-1.60823
Q17330	Semaphorin-1A [OS=Caenorhabditis elegans]	smp-1	WBGene00004889	-1.61264
Q8T3G2	CTD small phosphatase-like protein 1 [OS=Caenorhabditis elegans]	scpl-1	WBGene00007054	-1.63487
Q9XVM9	Tetraspanin-15 [OS=Caenorhabditis elegans]	tsp-15	WBGene00006641	-1.87832
G5EC86	CCCH-type zinc finger protein oma-1 [OS=Caenorhabditis elegans]	oma-1	WBGene00003864	-1.91594
Q19124	Autophagic-related protein 16.1 [OS=Caenorhabditis elegans]	atg-16.1	WBGene00017178	-1.93236
P52274	Tubulin alpha-8 chain [OS=Caenorhabditis elegans]	tba-8	WBGene00006534	-6.64386
Q93703	Tyrosine aminotransferase [OS=Caenorhabditis elegans]	tatn-1	WBGene00009628	-6.64386
P91409	Putative syntaxin-4 [OS=Caenorhabditis elegans]	syx-4	WBGene00006374	-6.64386
P34317	Putative UDP-glucuronosyltransferase ugt-60 [OS=Caenorhabditis elegans]	ugt-60	WBGene00007402	-6.64386
Q21743	Probable glutathione S-transferase 9 [OS=Caenorhabditis elegans]	gst-9	WBGene00001757	-6.64386
Q23359	CCCH-type zinc finger protein oma-2 [OS=Caenorhabditis elegans]	oma-2	WBGene00003865	-6.64386
Q09464	Uncharacterized protein C16C10.8 [OS=Caenorhabditis elegans]	C16C10.8	WBGene00007628	-6.64386
P90838	RNA-splicing ligase RtcB homolog [OS=Caenorhabditis elegans]	rtcb-1	WBGene00008877	-6.64386
P91285	Cuticle collagen dpy-5 [OS=Caenorhabditis elegans]	dpy-5	WBGene00001067	-6.64386
Q19374	Putative pyridoxal-phosphate dependent protein F13B12.4 [OS=Caenorhabditis elegans]	F13B12.4	WBGene00008732	-6.64386
X5M5N0	Serine/threonine-protein kinase WNK [OS=Caenorhabditis elegans]	wnk-1	WBGene00006941	-6.64386
Q17635	Kinetochore protein ndc-80 [OS=Caenorhabditis elegans]	ndc-80	WBGene00003576	-6.64386
Q688C0	28S ribosomal protein S24, mitochondrial [OS=Caenorhabditis elegans]	mrps-24	WBGene00023487	-6.64386
Q09456	Putative cuticle collagen 80 [OS=Caenorhabditis elegans]	col-80	WBGene00000656	-6.64386
P54145	Putative ammonium transporter 1 [OS=Caenorhabditis elegans]	amt-1	WBGene00000133	-6.64386
P34266	P granule abnormality protein 2 [OS=Caenorhabditis elegans]	pgl-2	WBGene00003993	-6.64386
Q21455	Proton myo-inositol cotransporter hmit-1.3 [OS=Caenorhabditis elegans]	hmit-1.3	WBGene00010811	-6.64386
Q18515	Glycoprotein-N-acetylgalactosamine 3-beta-galactosyltransferase 1 [OS=Caenorhabditis elegans]	C38H2.2	WBGene00008019	-6.64386
Q9XXH8	Arf-GAP with ANK repeat and PH domain-containing protein cnt-1 [OS=Caenorhabditis elegans]	cnt-1	WBGene00000565	-6.64386
O76735	Synaptogyrin homolog 1 [OS=Caenorhabditis elegans]	sng-1	WBGene00004912	-6.64386
O45941	UPF0375 protein Y45F10C.2 [OS=Caenorhabditis elegans]	Y45F10C.2	WBGene00012878	-6.64386
O02324	Fatty acid-binding protein homolog 8 [OS=Caenorhabditis elegans]	lbp-8	WBGene00002260	-6.64386
Q9XTR8	Lipase ZK262.3 [OS=Caenorhabditis elegans]	ZK262.3	WBGene00013950	-6.64386
Q867X0	Poly(ADP-ribose) glycohydrolase 1 [OS=Caenorhabditis elegans]	parg-1	WBGene00004051	-6.64386
P43507	Cathepsin B-like cysteine proteinase 3 [OS=Caenorhabditis elegans]	cpr-3	WBGene00000783	-6.64386
⍺-Syn O/E vs. wt(N2) grown at 25 ℃
Accession	Description	Gene symbol	WormBase Gene ID	log2FC
P34419	Putative esterase F42H10.6 [OS=Caenorhabditis elegans]	F42H10.6	WBGene00018370	6.64386
P35800	Cuticle collagen dpy-10 [OS=Caenorhabditis elegans]	dpy-10	WBGene00001072	6.64386
Q9XXL3	Sperm-specific class P protein 31 [OS=Caenorhabditis elegans]	ssp-31	WBGene00006048	6.64386
Q09525	Poly [ADP-ribose] polymerase 2 [OS=Caenorhabditis elegans]	parp-2	WBGene00004050	6.64386
Q09455	Cuticle collagen 39 [OS=Caenorhabditis elegans]	col-39	WBGene00000616	6.64386
Q9XW26	Specificity protein transcription factor 3 [OS=Caenorhabditis elegans]	sptf-3	WBGene00012735	6.64386
H2KZZ2	Helix-loop-helix protein 30 [OS=Caenorhabditis elegans]	hlh-30	WBGene00020930	6.64386
Q09499	Serine/threonine-protein kinase/endoribonuclease ire-1 [OS=Caenorhabditis elegans]	ire-1	WBGene00002147	6.64386
Q09287	Uncharacterized protein C56G2.3 [OS=Caenorhabditis elegans]	C56G2.3	WBGene00016978	6.64386
Q19541	Protein pid-1 [OS=Caenorhabditis elegans]	pid-1	WBGene00017549	6.64386
P03949	Tyrosine-protein kinase abl-1 [OS=Caenorhabditis elegans]	abl-1	WBGene00000018	6.64386
Q09217	Uncharacterized protein B0495.8 [OS=Caenorhabditis elegans]	B0495.8	WBGene00015207	6.64386
Q8MYN5	Aspartic protease 17 [OS=Caenorhabditis elegans]	asp-17	WBGene00012683	6.64386
O76735	Synaptogyrin homolog 1 [OS=Caenorhabditis elegans]	sng-1	WBGene00004912	6.64386
P34547	Ubiquitin carboxyl-terminal hydrolase 46 [OS=Caenorhabditis elegans]	usp-46	WBGene00011216	6.64386
A3QMD7	ING family member lsy-13 [OS=Caenorhabditis elegans]	lsy-13	WBGene00020287	6.64386
Q20191	Zinc metalloproteinase nas-13 [OS=Caenorhabditis elegans]	nas-13	WBGene00003532	6.64386
Q09418	Putative protein tag-209 [OS=Caenorhabditis elegans]	tag-209	WBGene00011072	2.16736
Q20696	Sphingomyelin synthase-related 1 [OS=Caenorhabditis elegans]	F53B1.2	WBGene00018735	1.90265
G5EGH7	Protein lon-8 [OS=Caenorhabditis elegans]	lon-8	WBGene00013352	1.84117
P34696	Heat shock protein Hsp-16.1/Hsp-16.11 [OS=Caenorhabditis elegans]	hsp-16.1	WBGene00002015	1.79577
P34714	SPARC [OS=Caenorhabditis elegans]	ost-1	WBGene00003893	1.61212
P46559	Choline kinase B2 [OS=Caenorhabditis elegans]	ckb-2	WBGene00000512	1.50944
Q09464	Uncharacterized protein C16C10.8 [OS=Caenorhabditis elegans]	C16C10.8	WBGene00007628	1.50284
Q22557	DNA-dependent metalloprotease dvc-1 [OS=Caenorhabditis elegans]	dvc-1	WBGene00011834	1.47093
Q21065	Intermediate filament protein ifa-3 [OS=Caenorhabditis elegans]	ifa-3	WBGene00002051	1.44095
P02513	Heat shock protein Hsp-16.48/Hsp-16.49 [OS=Caenorhabditis elegans]	hsp-16.48	WBGene00002019	1.44042
Q09271	Uncharacterized protein C34C12.7 [OS=Caenorhabditis elegans]	C34C12.7	WBGene00007926	1.3989
O76358	Invertebrate-type lysozyme 2 [OS=Caenorhabditis elegans]	ilys-2	WBGene00016669	1.38571
O45100	Alpha-tubulin N-acetyltransferase 1 [OS=Caenorhabditis elegans]	mec-17	WBGene00003178	1.31499
Q19832	Major sperm protein 3 [OS=Caenorhabditis elegans]	msp-3	WBGene00003424	1.28924
Q10658	Protein unc-119 [OS=Caenorhabditis elegans]	unc-119	WBGene00006843	1.19346
P34349	MOB-like protein phocein [OS=Caenorhabditis elegans]	mob-4	WBGene00016238	1.14209
Q09231	BRICHOS domain-containing protein C09F5.1 [OS=Caenorhabditis elegans]	C09F5.1	WBGene00015647	1.10769
Q03570	Mediator of RNA polymerase II transcription subunit 14 [OS=Caenorhabditis elegans]	rgr-1	WBGene00004343	1.10568
Q20754	Cuticle collagen 38 [OS=Caenorhabditis elegans]	col-38	WBGene00000615	1.1003
P20630	Cuticle collagen 12 [OS=Caenorhabditis elegans]	col-12	WBGene00000601	1.09896
Q09320	Putative metallophosphoesterase F40B5.2 [OS=Caenorhabditis elegans]	F40B5.2	WBGene00018226	1.09896
Q22720	Ras GTPase-activating protein gap-1 [OS=Caenorhabditis elegans]	gap-1	WBGene00001515	1.04194
Q93170	Probable tRNA N6-adenosine threonylcarbamoyltransferase, mitochondrial [OS=Caenorhabditis elegans]	osgl-1	WBGene00007237	1.03984
O16262	Protein nipi-4 [OS=Caenorhabditis elegans]	nipi-4	WBGene00077712	1.03844
P30429	Cell death protein 4 [OS=Caenorhabditis elegans]	ced-4	WBGene00000418	1.03844
P91247	Putative thiosulfate sulfurtransferase mpst-4 [OS=Caenorhabditis elegans]	mpst-4	WBGene00017387	1.02006
O02326	AT-rich interactive domain-containing protein cfi-1 [OS=Caenorhabditis elegans]	cfi-1	WBGene00000476	1.01721
Q09609	Uncharacterized protein R07B1.9 [OS=Caenorhabditis elegans]	R07B1.9	WBGene00011081	1.0115
Q94053	Major sperm protein 78 [OS=Caenorhabditis elegans]	msp-78	WBGene00003465	0.997834
O44476	Zinc phosphodiesterase ELAC protein 2 homolog [OS=Caenorhabditis elegans]	hoe-1	WBGene00001983	0.993493
Q21253	Gelsolin-like protein 1 [OS=Caenorhabditis elegans]	gsnl-1	WBGene00010593	0.989139
Q09228	Egg-laying defective protein 27 [OS=Caenorhabditis elegans]	egl-27	WBGene00001194	0.983313
P34416	LIM and SH3 domain protein F42H10.3 [OS=Caenorhabditis elegans]	F42H10.3	WBGene00018367	0.980391
Q9XVH6	Probable DNA-directed RNA polymerase II subunit RPB11 [OS=Caenorhabditis elegans]	rpb-11	WBGene00012187	0.964953
P34461	Extracellular superoxide dismutase [Cu-Zn] [OS=Caenorhabditis elegans]	sod-4	WBGene00004933	0.962734
Q22006	Pre-rRNA-processing protein pro-1 [OS=Caenorhabditis elegans]	pro-1	WBGene00004185	0.954569
G5EBL2	Protein mes-1 [OS=Caenorhabditis elegans]	mes-1	WBGene00003219	0.954569
Q20666	Probable V-type proton ATPase subunit H 1 [OS=Caenorhabditis elegans]	vha-18	WBGene00018698	0.932817
P43509	Cathepsin B-like cysteine proteinase 5 [OS=Caenorhabditis elegans]	cpr-5	WBGene00000785	0.909965
Q03601	RING finger protein nhl-1 [OS=Caenorhabditis elegans]	nhl-1	WBGene00003597	0.899949
Q17334	Alcohol dehydrogenase 1 [OS=Caenorhabditis elegans]	sodh-1	WBGene00010790	0.895303
Q9BKR0	N-acetyltransferase 9-like protein [OS=Caenorhabditis elegans]	Y67D2.5	WBGene00022055	0.892974
Q21278	Pre-mRNA-splicing factor SLU7 [OS=Caenorhabditis elegans]	sluh-7	WBGene00010629	0.891419
Q9XWV3	Probable actin-related protein 2/3 complex subunit 3 [OS=Caenorhabditis elegans]	arx-5	WBGene00000203	0.890641
Q9Y048	Dystrobrevin-1 [OS=Caenorhabditis elegans]	dyb-1	WBGene00001115	0.888305
O76565	Uncharacterized protein F13C5.5 [OS=Caenorhabditis elegans]	F13C5.5	WBGene00017426	0.871055
O01829	Sperm-specific class P protein 19 [OS=Caenorhabditis elegans]	ssp-19	WBGene00006047	0.860764
P46557	Matrix non-peptidase homolog 1 [OS=Caenorhabditis elegans]	mnp-1	WBGene00007139	0.839153
P53806	Calcipressin-like protein [OS=Caenorhabditis elegans]	rcan-1	WBGene00004321	0.831067
Q18012	Bublin coiled-coil protein [OS=Caenorhabditis elegans]	bbln-1	WBGene00015791	0.804054
Q21624	Coronin-like protein cor-1 [OS=Caenorhabditis elegans]	cor-1	WBGene00000768	0.803227
Q20679	Multifunctional procollagen lysine hydroxylase and glycosyltransferase [OS=Caenorhabditis elegans]	let-268	WBGene00002497	0.803227
Q21193	Profilin-3 [OS=Caenorhabditis elegans]	pfn-3	WBGene00003991	0.801573
Q9U389	Allophagy receptor allo-1 [OS=Caenorhabditis elegans]	allo-1	WBGene00011292	0.77989
Q22885	BRO1 domain-containing protein BROX homolog [OS=Caenorhabditis elegans]	B0507.2	WBGene00015219	0.778209
Q9U2D6	Calcineurin-interacting protein 2 [OS=Caenorhabditis elegans]	cnp-2	WBGene00012901	0.776525
Q94402	Nucleolar protein 16 [OS=Caenorhabditis elegans]	nol-16	WBGene00013958	0.772308
Q8T5S1	Na(+)/H(+) exchanger protein 2 [OS=Caenorhabditis elegans]	nhx-2	WBGene00003730	0.771463
Q10576	Prolyl 4-hydroxylase subunit alpha-1 [OS=Caenorhabditis elegans]	dpy-18	WBGene00001077	0.767231
P34328	Heat shock protein Hsp-12.2 [OS=Caenorhabditis elegans]	hsp-12.2	WBGene00002011	0.759582
O16927	Signal recognition particle 14 kDa protein [OS=Caenorhabditis elegans]	F25G6.8	WBGene00017799	0.759582
P34340	Putative cuticle collagen 90 [OS=Caenorhabditis elegans]	col-90	WBGene00000665	0.757023
P06582	Heat shock protein hsp-16.2 [OS=Caenorhabditis elegans]	hsp-16.2	WBGene00002016	0.753605
Q9GR61	DNA-directed RNA polymerases I, II, and III subunit RPABC5 [OS=Caenorhabditis elegans]	rpb-10	WBGene00021347	0.750178
Q22957	UPF0376 protein F10G2.1 [OS=Caenorhabditis elegans]	F10G2.1	WBGene00017362	0.746743
Q967F4	Cadherin-related hmr-1 [OS=Caenorhabditis elegans]	hmr-1	WBGene00001980	0.744161
Q27249	Tropomyosin isoforms c/e [OS=Caenorhabditis elegans]	lev-11	WBGene00002978	0.7433
G5ECJ6	Tyrosine-protein kinase csk-1 [OS=Caenorhabditis elegans]	csk-1	WBGene00000812	0.739848
Q19948	Uncharacterized protein F32A5.4 [OS=Caenorhabditis elegans]	F32A5.4	WBGene00017970	0.730314
Q21109	Endoribonuclease endu-1 [OS=Caenorhabditis elegans]	endu-1	WBGene00010488	0.711054
O44730	Zwei Ig domain protein zig-7 [OS=Caenorhabditis elegans]	zig-7	WBGene00006984	0.705757
Q10033	Uncharacterized protein F15G9.1 [OS=Caenorhabditis elegans]	F15G9.1	WBGene00008865	0.70044
Q09581	32 kDa beta-galactoside-binding lectin lec-3 [OS=Caenorhabditis elegans]	lec-3	WBGene00002266	0.699552
O01814	Fatty acid-binding protein homolog 5 [OS=Caenorhabditis elegans]	lbp-5	WBGene00002257	0.695994
Q21265	Putative metalloproteinase inhibitor tag-225 [OS=Caenorhabditis elegans]	tag-225	WBGene00019478	0.673556
P91529	Probable DNA-directed RNA polymerase III subunit RPC6 [OS=Caenorhabditis elegans]	W09C3.4	WBGene00021112	0.673556
Q95Q34	Serine/threonine-protein kinase RIO2 [OS=Caenorhabditis elegans]	riok-2	WBGene00013688	0.668119
P52014	Peptidyl-prolyl cis-trans isomerase 6 [OS=Caenorhabditis elegans]	cyn-6	WBGene00000882	0.667211
Q09990	F-box/WD repeat-containing protein lin-23 [OS=Caenorhabditis elegans]	lin-23	WBGene00003009	0.666302
Q27274	RNA-binding protein RO60 [OS=Caenorhabditis elegans]	rop-1	WBGene00004405	0.663572
O01833	Histone H1.5 [OS=Caenorhabditis elegans]	hil-5	WBGene00001856	0.659925
Q9U2M1	Condensin complex subunit 1 [OS=Caenorhabditis elegans]	dpy-28	WBGene00001087	0.657183
Q23519	Major sperm protein 152 [OS=Caenorhabditis elegans]	msp-152	WBGene00003470	0.642471
Q20762	Uncharacterized protein F54D1.6 [OS=Caenorhabditis elegans]	F54D1.6	WBGene00010047	0.634129
Q20010	Spindle assembly abnormal protein 5 [OS=Caenorhabditis elegans]	sas-5	WBGene00009385	0.634129
Q9XTB2	Guanine nucleotide-binding protein alpha-13 subunit [OS=Caenorhabditis elegans]	gpa-13	WBGene00001675	0.626673
Q07749	Actin-depolymerizing factor 2, isoform c [OS=Caenorhabditis elegans]	unc-60	WBGene00006794	0.624803
Q19572	Guanine nucleotide-binding protein alpha-12 subunit [OS=Caenorhabditis elegans]	gpa-12	WBGene00001674	0.607863
Q10131	Calexcitin-1 [OS=Caenorhabditis elegans]	cex-1	WBGene00023407	0.605968
Q09582	Probable methionine synthase [OS=Caenorhabditis elegans]	metr-1	WBGene00010988	0.598365
Q9Y0V6	Mitochondrial import inner membrane translocase subunit Tim10 [OS=Caenorhabditis elegans]	tin-10	WBGene00006573	0.597412
Q20797	Putative syntaxin-5 [OS=Caenorhabditis elegans]	syx-5	WBGene00006373	0.597412
Q01630	Protein unc-33 [OS=Caenorhabditis elegans]	unc-33	WBGene00006769	0.596458
Q21443	Lamin-1 [OS=Caenorhabditis elegans]	lmn-1	WBGene00003052	0.595504
O02658	Serine/threonine-protein phosphatase PP1-gamma [OS=Caenorhabditis elegans]	gsp-3	WBGene00021113	0.593593
Q09665	Troponin C, isoform 2 [OS=Caenorhabditis elegans]	tnc-2	WBGene00006583	0.588805
P02567	Myosin-1 [OS=Caenorhabditis elegans]	myo-1	WBGene00002348	0.583038
P34552	Apoptosis-linked gene 2-interacting protein X 1 [OS=Caenorhabditis elegans]	alx-1	WBGene00007010	0.58111
P19826	Vinculin [OS=Caenorhabditis elegans]	deb-1	WBGene00000942	0.580145
P91127	Tubulin polymerization-promoting protein homolog [OS=Caenorhabditis elegans]	tppp-1	WBGene00016321	0.557778
Q27389	60S ribosomal protein L13a [OS=Caenorhabditis elegans]	rpl-16	WBGene00004428	0.552869
Q09936	Uncharacterized protein C53C9.2 [OS=Caenorhabditis elegans]	C53C9.2	WBGene00016898	0.535058
Q9XVR8	Putative H/ACA ribonucleoprotein complex subunit 3 [OS=Caenorhabditis elegans]	nola-3	WBGene00007708	0.533065
Q09165	Mesocentin [OS=Caenorhabditis elegans]	dig-1	WBGene00000998	0.512985
P34540	Kinesin heavy chain [OS=Caenorhabditis elegans]	unc-116	WBGene00006840	0.501821
O45380	Alpha,alpha-trehalose-phosphate synthase [UDP-forming] 2 [OS=Caenorhabditis elegans]	tps-2	WBGene00006603	-0.378944
Q09555	RFX-like transcription factor daf-19 [OS=Caenorhabditis elegans]	daf-19	WBGene00000914	-0.378944
Q95ZJ1	Polypeptide N-acetylgalactosaminyltransferase 5 [OS=Caenorhabditis elegans]	gly-5	WBGene00001630	-0.390245
Q18490	Protein tost-1 [OS=Caenorhabditis elegans]	tost-1	WBGene00016449	-0.405451
G5EBU3	Matrix metalloproteinase-C [OS=Caenorhabditis elegans]	zmp-3	WBGene00016283	-0.409278
O62146	Putative phospholipase B-like 2 [OS=Caenorhabditis elegans]	F09B12.3	WBGene00008607	-0.42082
O62137	Acyl-coenzyme A oxidase acox-1.2 [OS=Caenorhabditis elegans]	acox-1.2	WBGene00008565	-0.42082
Q9UB00	Putative glucosylceramidase 4 [OS=Caenorhabditis elegans]	gba-4	WBGene00021160	-0.426625
Q22633	4-hydroxyphenylpyruvate dioxygenase [OS=Caenorhabditis elegans]	hpd-1	WBGene00001993	-0.428566
Q9XWV2	Putative phospholipase B-like 1 [OS=Caenorhabditis elegans]	Y37D8A.2	WBGene00012544	-0.428566
Q9NAE2	Probable urocanate hydratase [OS=Caenorhabditis elegans]	Y51H4A.7	WBGene00013103	-0.430509
Q8I136	Polypeptide N-acetylgalactosaminyltransferase 4 [OS=Caenorhabditis elegans]	gly-4	WBGene00001629	-0.436354
Q20363	Stress-induced protein 1 [OS=Caenorhabditis elegans]	sip-1	WBGene00004798	-0.438307
Q9XWS2	Exocyst complex component 4 [OS=Caenorhabditis elegans]	sec-8	WBGene00004753	-0.438307
P34517	Probable glycerol-3-phosphate dehydrogenase 2 [OS=Caenorhabditis elegans]	gpdh-2	WBGene00010778	-0.440263
P53585	Probable ATP-citrate synthase [OS=Caenorhabditis elegans]	acly-1	WBGene00016995	-0.444184
O44441	ATPase inhibitor mai-2, mitochondrial [OS=Caenorhabditis elegans]	mai-2	WBGene00015248	-0.444184
O16977	Zinc metalloproteinase nas-32 [OS=Caenorhabditis elegans]	nas-32	WBGene00003550	-0.448115
Q20779	Cytochrome c oxidase subunit 6A, mitochondrial [OS=Caenorhabditis elegans]	cox-6A	WBGene00006519	-0.454032
P53014	Myosin, essential light chain [OS=Caenorhabditis elegans]	mlc-3	WBGene00003371	-0.463947
Q9XVI6	Serine palmitoyltransferase 3 [OS=Caenorhabditis elegans]	sptl-3	WBGene00011932	-0.467932
P41994	Probable-ribose 5-phosphate isomerase [OS=Caenorhabditis elegans]	rpia-1	WBGene00015101	-0.469929
Q20057	Enhancer of rudimentary homolog 2 [OS=Caenorhabditis elegans]	erh-2	WBGene00009444	-0.471929
Q11174	Probable endochitinase [OS=Caenorhabditis elegans]	cht-1	WBGene00000503	-0.473931
Q19842	Propionyl-CoA carboxylase alpha chain, mitochondrial [OS=Caenorhabditis elegans]	pcca-1	WBGene00017864	-0.477944
Q09235	Uncharacterized protein C13B9.2 [OS=Caenorhabditis elegans]	C13B9.2	WBGene00015733	-0.477944
G5ED44	Delta(9)-fatty-acid desaturase fat-5 [OS=Caenorhabditis elegans]	fat-5	WBGene00001397	-0.481969
Q27527	Enolase [OS=Caenorhabditis elegans]	enol-1	WBGene00011884	-0.483985
Q95XZ5	Nipped-B-like protein scc-2 [OS=Caenorhabditis elegans]	scc-2	WBGene00004166	-0.483985
Q9TZL8	ATP-dependent 6-phosphofructokinase 1 [OS=Caenorhabditis elegans]	pfk-1.1	WBGene00022199	-0.488026
Q9U256	Phospholipase A2-like protein Y52B11A.8 [OS=Caenorhabditis elegans]	Y52B11A.8	WBGene00013127	-0.490051
Q18938	Probable maleylacetoacetate isomerase [OS=Caenorhabditis elegans]	gst-42	WBGene00001790	-0.498179
Q22592	Beclin homolog [OS=Caenorhabditis elegans]	bec-1	WBGene00000247	-0.50226
Q09350	Uncharacterized protein T09B9.4 [OS=Caenorhabditis elegans]	T09B9.4	WBGene00011645	-0.506353
Q18040	Probable ornithine aminotransferase, mitochondrial [OS=Caenorhabditis elegans]	oatr-1	WBGene00015814	-0.512514
Q9Y041	Homogentisate 1,2-dioxygenase [OS=Caenorhabditis elegans]	hgo-1	WBGene00001843	-0.514573
Q21950	Putative selenium-binding protein [OS=Caenorhabditis elegans]	R11G10.2	WBGene00011249	-0.516636
P55216	Putative cystathionine gamma-lyase 2 [OS=Caenorhabditis elegans]	cth-2	WBGene00022856	-0.520769
Q21921	NAD-dependent protein deacetylase sir-2.1 [OS=Caenorhabditis elegans]	sir-2.1	WBGene00004800	-0.535332
Q10663	Bifunctional glyoxylate cycle protein [OS=Caenorhabditis elegans]	icl-1	WBGene00001564	-0.541618
A5JYX5	Protein dhs-3 [OS=Caenorhabditis elegans]	dhs-3	WBGene00000967	-0.54372
Q9U2D9	Glycogen [starch] synthase [OS=Caenorhabditis elegans]	gsy-1	WBGene00001793	-0.545824
Q27474	DNA ligase 1 [OS=Caenorhabditis elegans]	lig-1	WBGene00002985	-0.545824
Q9XVJ2	Probable glucosamine-6-phosphate isomerase [OS=Caenorhabditis elegans]	T03F6.3	WBGene00011399	-0.556393
Q10941	Putative UDP-glucuronosyltransferase ugt-46 [OS=Caenorhabditis elegans]	ugt-46	WBGene00015141	-0.558517
G5ECD6	Chitin synthase chs-1 [OS=Caenorhabditis elegans]	chs-1	WBGene00000496	-0.560643
P17330	Glyceraldehyde-3-phosphate dehydrogenase 3 [OS=Caenorhabditis elegans]	gpd-3	WBGene00001685	-0.562772
Q9U2M4	Hydroxyacid-oxoacid transhydrogenase, mitochondrial [OS=Caenorhabditis elegans]	hphd-1	WBGene00012608	-0.562772
G5EDZ9	Cystatin cpi-1 [OS=Caenorhabditis elegans]	cpi-1	WBGene00000535	-0.567041
P24893	Cytochrome c oxidase subunit 1 [OS=Caenorhabditis elegans]	ctc-1	WBGene00010964	-0.571322
Q9U2A8	60S ribosomal protein L37a [OS=Caenorhabditis elegans]	rpl-43	WBGene00004456	-0.575615
Q9N4D8	Neuropeptide-like peptides nlp-40 [OS=Caenorhabditis elegans]	nlp-40	WBGene00022276	-0.584241
O62415	Lysozyme-like protein 1 [OS=Caenorhabditis elegans]	lys-1	WBGene00003090	-0.592919
O62136	Innexin-14 [OS=Caenorhabditis elegans]	inx-14	WBGene00002136	-0.595097
A0A131MBU3	Protein irg-7 [OS=Caenorhabditis elegans]	irg-7	WBGene00018237	-0.599462
Q22460	Beta carbonic anhydrase 1 [OS=Caenorhabditis elegans]	bca-1	WBGene00000245	-0.60165
Q23381	Probable methylmalonyl-CoA mutase, mitochondrial [OS=Caenorhabditis elegans]	mmcm-1	WBGene00014202	-0.62371
P34539	Putative ATP synthase subunit epsilon, mitochondrial [OS=Caenorhabditis elegans]	R05D3.6	WBGene00019880	-0.625934
Q9NF14	BTB and MATH domain-containing protein 40 [OS=Caenorhabditis elegans]	bath-40	WBGene00013689	-0.625934
P02566	Myosin-4 [OS=Caenorhabditis elegans]	unc-54	WBGene00006789	-0.646112
P24894	Cytochrome c oxidase subunit 2 [OS=Caenorhabditis elegans]	ctc-2	WBGene00010965	-0.662004
P34559	Probable enoyl-CoA hydratase, mitochondrial [OS=Caenorhabditis elegans]	ech-6	WBGene00001155	-0.673463
Q94417	C-type lectin domain-containing protein 91 [OS=Caenorhabditis elegans]	clec-91	WBGene00014117	-0.673463
Q21795	Kynurenine 3-monooxygenase [OS=Caenorhabditis elegans]	kmo-1	WBGene00011089	-0.673463
P52713	Probable methylmalonate-semialdehyde dehydrogenase [acylating], mitochondrial [OS=Caenorhabditis elegans]	alh-8	WBGene00000114	-0.675765
P46562	Putative aldehyde dehydrogenase family 7 member A1 homolog [OS=Caenorhabditis elegans]	alh-9	WBGene00000115	-0.680382
Q18120	TWiK family of potassium channels protein 18 [OS=Caenorhabditis elegans]	twk-18	WBGene00006672	-0.682696
Q94420	Protein maternal effect lethal 26 [OS=Caenorhabditis elegans]	mel-26	WBGene00003209	-0.68966
O62515	Probable phytanoyl-CoA dioxygenase [OS=Caenorhabditis elegans]	ZK550.6	WBGene00014000	-0.691989
G5EGH6	Delta(9)-fatty-acid desaturase fat-7 [OS=Caenorhabditis elegans]	fat-7	WBGene00001399	-0.694321
Q09450	Probable succinyl-CoA:3-ketoacid coenzyme A transferase, mitochondrial [OS=Caenorhabditis elegans]	C05C10.3	WBGene00007330	-0.708396
G5ECR8	Putative glucosylceramidase 3 [OS=Caenorhabditis elegans]	gba-3	WBGene00008706	-0.713119
Q9XVE5	CAAX prenyl protease 1 homolog [OS=Caenorhabditis elegans]	fce-1	WBGene00001405	-0.715486
O01578	Probable mitochondrial pyruvate carrier 2 [OS=Caenorhabditis elegans]	mpc-2	WBGene00018765	-0.72261
Q18020	Aspartic protease 10 [OS=Caenorhabditis elegans]	hrg-7	WBGene00007605	-0.72261
O01592	Cysteine synthase 3 [OS=Caenorhabditis elegans]	cysl-3	WBGene00019962	-0.72738
H2KYS8	Copine family protein 1 [OS=Caenorhabditis elegans]	cpna-1	WBGene00006495	-0.732165
Q10661	Dosage compensation protein dpy-30 [OS=Caenorhabditis elegans]	dpy-30	WBGene00001088	-0.732165
P55155	Vitellogenin-1 [OS=Caenorhabditis elegans]	vit-1	WBGene00006925	-0.746616
Q17703	Putative steroid dehydrogenase 1 [OS=Caenorhabditis elegans]	stdh-1	WBGene00007363	-0.746616
P06581	Heat shock protein Hsp-16.41 [OS=Caenorhabditis elegans]	hsp-16.41	WBGene00002018	-0.749038
Q22285	Transthyretin-like protein 46 [OS=Caenorhabditis elegans]	ttr-46	WBGene00011571	-0.756331
O45944	UPF0375 protein Y45F10C.4 [OS=Caenorhabditis elegans]	Y45F10C.4	WBGene00012880	-0.76366
G5EFZ1	2,3-bisphosphoglycerate-independent phosphoglycerate mutase [OS=Caenorhabditis elegans]	ipgm-1	WBGene00019001	-0.766112
Q21217	Probable 4-aminobutyrate aminotransferase, mitochondrial [OS=Caenorhabditis elegans]	gta-1	WBGene00001794	-0.773491
Q7JPQ6	Uncharacterized protein B0361.3 [OS=Caenorhabditis elegans]	B0361.3	WBGene00015157	-0.778432
E9P860	NFX1-type zinc finger-containing protein 1 homolog [OS=Caenorhabditis elegans]	znfx-1	WBGene00014208	-0.780909
Q7Z1Z1	Chondroitin sulfate synthase sqv-5 [OS=Caenorhabditis elegans]	sqv-5	WBGene00005023	-0.785875
Q9UAV5	Malate dehydrogenase, cytoplasmic [OS=Caenorhabditis elegans]	mdh-1	WBGene00018491	-0.805913
U4PR86	Maternal embryonic leucine zipper kinase [OS=Caenorhabditis elegans]	pig-1	WBGene00021012	-0.805913
O61847	Cyclin-dependent kinase 2 [OS=Caenorhabditis elegans]	cdk-2	WBGene00019362	-0.813499
O01530	Aspartic protease 6 [OS=Caenorhabditis elegans]	asp-6	WBGene00000219	-0.818579
O45166	Folate-like transporter 2 [OS=Caenorhabditis elegans]	folt-2	WBGene00018138	-0.828793
Q17778	Deoxyribonuclease-2 [OS=Caenorhabditis elegans]	nuc-1	WBGene00003828	-0.833927
Q10454	Probable arginine kinase F46H5.3 [OS=Caenorhabditis elegans]	F46H5.3	WBGene00018519	-0.836501
Q09238	Uncharacterized protein C18H9.6 [OS=Caenorhabditis elegans]	C18H9.6	WBGene00016004	-0.844251
Q09364	Uncharacterized protein ZK1320.2 [OS=Caenorhabditis elegans]	ZK1320.2	WBGene00014252	-0.846843
G5EEI4	Aspartic protease 1 [OS=Caenorhabditis elegans]	asp-1	WBGene00000214	-0.854649
P91137	Zinc metalloproteinase nas-9 [OS=Caenorhabditis elegans]	nas-9	WBGene00003528	-0.854649
Q9TVW5	Major sperm protein 77/79 [OS=Caenorhabditis elegans]	msp-77	WBGene00003464	-0.862496
Q21966	Aspartic protease 4 [OS=Caenorhabditis elegans]	asp-4	WBGene00000217	-0.883635
Q20334	Troponin I 1 [OS=Caenorhabditis elegans]	tni-1	WBGene00006584	-0.883635
P34397	Uncharacterized protein F10E9.3 [OS=Caenorhabditis elegans]	F10E9.3	WBGene00017355	-0.8863
Q20390	Palmitoyl-protein thioesterase 1 [OS=Caenorhabditis elegans]	ppt-1	WBGene00004092	-0.907793
Q9GRZ3	Lysine-specific demethylase 9 [OS=Caenorhabditis elegans]	dpy-21	WBGene00001080	-0.915936
P55956	Aspartic protease 3 [OS=Caenorhabditis elegans]	asp-3	WBGene00000216	-0.91866
N1NVB7	Receptor-type guanylate cyclase gcy-6 [OS=Caenorhabditis elegans]	gcy-6	WBGene00001533	-0.91866
Q20548	Probable RING finger protein 207 homolog [OS=Caenorhabditis elegans]	F47G9.4	WBGene00009831	-0.92139
Q21773	Dihydropyrimidinase 1 [OS=Caenorhabditis elegans]	dhp-1	WBGene00000963	-0.926865
P90838	RNA-splicing ligase RtcB homolog [OS=Caenorhabditis elegans]	rtcb-1	WBGene00008877	-0.929611
P92186	Protein lin-28 [OS=Caenorhabditis elegans]	lin-28	WBGene00003014	-0.937878
Q09365	Uncharacterized protein ZK1320.3 [OS=Caenorhabditis elegans]	ZK1320.3	WBGene00014253	-0.948976
Q19546	ATP-dependent helicase wrn-1 [OS=Caenorhabditis elegans]	wrn-1	WBGene00006944	-0.954557
P34423	Uncharacterized protein F44B9.2 [OS=Caenorhabditis elegans]	F44B9.2	WBGene00018407	-0.979942
Q9N3Q4	Serine/threonine-protein kinase ATM [OS=Caenorhabditis elegans]	atm-1	WBGene00000227	-0.982791
Q21828	Probable mitochondrial pyruvate carrier 1 [OS=Caenorhabditis elegans]	mpc-1	WBGene00011119	-1.0145
O17861	GILT-like protein F37H8.5 [OS=Caenorhabditis elegans]	F37H8.5	WBGene00009514	-1.02621
Q18026	Kynureninase [OS=Caenorhabditis elegans]	flu-2	WBGene00015802	-1.03505
Q20140	Adenylate kinase isoenzyme 1 [OS=Caenorhabditis elegans]	F38B2.4	WBGene00009531	-1.03505
P06125	Vitellogenin-5 [OS=Caenorhabditis elegans]	vit-5	WBGene00006929	-1.04394
P34528	Putative serine protease K12H4.7 [OS=Caenorhabditis elegans]	K12H4.7	WBGene00019682	-1.04394
Q09378	Uncharacterized protein ZK673.6 [OS=Caenorhabditis elegans]	ZK673.6	WBGene00014062	-1.05289
O45503	Metaxin-1 homolog [OS=Caenorhabditis elegans]	mtx-1	WBGene00009559	-1.1078
Q9N373	E3 ubiquitin-protein ligase makorin [OS=Caenorhabditis elegans]	lep-2	WBGene00002278	-1.12029
Q17551	E3 ubiquitin-protein ligase rpm-1 [OS=Caenorhabditis elegans]	rpm-1	WBGene00004457	-1.12343
O16883	Chondroitin proteoglycan 4 [OS=Caenorhabditis elegans]	cpg-4	WBGene00015677	-1.13924
Q23261	Probable methylthioribulose-1-phosphate dehydratase [OS=Caenorhabditis elegans]	ZC373.5	WBGene00013870	-1.17137
P54145	Putative ammonium transporter 1 [OS=Caenorhabditis elegans]	amt-1	WBGene00000133	-1.17788
P18947	Vitellogenin-4 [OS=Caenorhabditis elegans]	vit-4	WBGene00006928	-1.2109
G5EG17	Structural maintenance of chromosomes protein 6 homolog smc-6 [OS=Caenorhabditis elegans]	smc-6	WBGene00010056	-1.22095
O62416	Lysozyme-like protein 2 [OS=Caenorhabditis elegans]	lys-2	WBGene00003091	-1.25498
P52715	Serine carboxypeptidase ctsa-1.2 [OS=Caenorhabditis elegans]	ctsa-1.2	WBGene00008741	-1.25843
Q09652	Glutathione S-transferase kappa 1 [OS=Caenorhabditis elegans]	gstk-1	WBGene00014251	-1.26534
Q18014	GDP-fucose protein O-fucosyltransferase 1 [OS=Caenorhabditis elegans]	pfut-1	WBGene00015793	-1.30045
Q23307	Uncharacterized protein ZC412.3 [OS=Caenorhabditis elegans]	ZC412.3	WBGene00013884	-1.33643
Q9N4X8	Glutathione S-transferase P 10 [OS=Caenorhabditis elegans]	gst-10	WBGene00001758	-1.34008
Q19297	Uncharacterized monothiol glutaredoxin F10D7.3 [OS=Caenorhabditis elegans]	F10D7.3	WBGene00017340	-1.35476
O18209	Membrane-associated tyrosine- and threonine-specific cdc2-inhibitory kinase wee-1.3 [OS=Caenorhabditis elegans]	wee-1.3	WBGene00006940	-1.45799
P30627	Globin-like protein [OS=Caenorhabditis elegans]	glb-1	WBGene00014030	-1.48197
Q9XXQ9	Proton myo-inositol cotransporter hmit-1.2 [OS=Caenorhabditis elegans]	hmit-1.2	WBGene00013074	-1.48197
Q21355	Glutathione S-transferase 4 [OS=Caenorhabditis elegans]	gst-4	WBGene00001752	-1.5187
Q19127	NPC intracellular cholesterol transporter 1 homolog 1 [OS=Caenorhabditis elegans]	ncr-1	WBGene00003561	-1.55216
P34531	CAP-Gly domain-containing linker protein 1 homolog [OS=Caenorhabditis elegans]	clip-1	WBGene00010796	-1.57777
Q9N4J2	Vitellogenin-3 [OS=Caenorhabditis elegans]	vit-3	WBGene00006927	-1.59074
Q95003	Glutathione peroxidase 3 [OS=Caenorhabditis elegans]	gpx-3	WBGene00007517	-1.60384
Q21184	Putative cuticle collagen 155 [OS=Caenorhabditis elegans]	col-155	WBGene00000728	-1.78091
P34370	Inositol polyphosphate 5-phosphatase [OS=Caenorhabditis elegans]	cil-1	WBGene00086546	-2.152
Q17330	Semaphorin-1A [OS=Caenorhabditis elegans]	smp-1	WBGene00004889	-2.42663
Q19707	Cuticlin-3 [OS=Caenorhabditis elegans]	cut-3	WBGene00009041	-3.05889
Q09573	Potassium/chloride cotransporter 3 [OS=Caenorhabditis elegans]	kcc-3	WBGene00019289	-5.15843
P91409	Putative syntaxin-4 [OS=Caenorhabditis elegans]	syx-4	WBGene00006374	-6.64386
Q19374	Putative pyridoxal-phosphate dependent protein F13B12.4 [OS=Caenorhabditis elegans]	F13B12.4	WBGene00008732	-6.64386
P53015	Uncharacterized protein F31E3.4 [OS=Caenorhabditis elegans]	F31E3.4	WBGene00017951	-6.64386
Q9XVM9	Tetraspanin-15 [OS=Caenorhabditis elegans]	tsp-15	WBGene00006641	-6.64386
Q86MI0	Homeobox protein dve-1 [OS=Caenorhabditis elegans]	dve-1	WBGene00022861	-6.64386
P34266	P granule abnormality protein 2 [OS=Caenorhabditis elegans]	pgl-2	WBGene00003993	-6.64386
G5ECH7	Cyclin-dependent-like kinase 5 [OS=Caenorhabditis elegans]	cdk-5	WBGene00000407	-6.64386
wsp-1; ⍺-Syn O/E vs. wt(N2) grown at 25 ℃
Accession	Description	Gene symbol	WormBase Gene ID	log2FC
Q965X7	N-acyl-phosphatidylethanolamine-hydrolyzing phospholipase D 1 [OS=Caenorhabditis elegans]	nape-1	WBGene00021371	6.64386
P34419	Putative esterase F42H10.6 [OS=Caenorhabditis elegans]	F42H10.6	WBGene00018370	6.64386
P35800	Cuticle collagen dpy-10 [OS=Caenorhabditis elegans]	dpy-10	WBGene00001072	6.64386
Q9XXL3	Sperm-specific class P protein 31 [OS=Caenorhabditis elegans]	ssp-31	WBGene00006048	6.64386
Q09525	Poly [ADP-ribose] polymerase 2 [OS=Caenorhabditis elegans]	parp-2	WBGene00004050	6.64386
Q09951	Uncharacterized protein F59B10.3 [OS=Caenorhabditis elegans]	F59B10.3	WBGene00010319	6.64386
Q9U3A0	P-granule-associated novel protein 1 [OS=Caenorhabditis elegans]	pan-1	WBGene00003915	6.64386
Q9XW26	Specificity protein transcription factor 3 [OS=Caenorhabditis elegans]	sptf-3	WBGene00012735	6.64386
H2KZZ2	Helix-loop-helix protein 30 [OS=Caenorhabditis elegans]	hlh-30	WBGene00020930	6.64386
G5EDN3	Protein timeless homolog [OS=Caenorhabditis elegans]	tim-1	WBGene00006571	6.64386
Q09499	Serine/threonine-protein kinase/endoribonuclease ire-1 [OS=Caenorhabditis elegans]	ire-1	WBGene00002147	6.64386
Q09287	Uncharacterized protein C56G2.3 [OS=Caenorhabditis elegans]	C56G2.3	WBGene00016978	6.64386
Q19541	Protein pid-1 [OS=Caenorhabditis elegans]	pid-1	WBGene00017549	6.64386
P03949	Tyrosine-protein kinase abl-1 [OS=Caenorhabditis elegans]	abl-1	WBGene00000018	6.64386
Q09217	Uncharacterized protein B0495.8 [OS=Caenorhabditis elegans]	B0495.8	WBGene00015207	6.64386
O76735	Synaptogyrin homolog 1 [OS=Caenorhabditis elegans]	sng-1	WBGene00004912	6.64386
P34547	Ubiquitin carboxyl-terminal hydrolase 46 [OS=Caenorhabditis elegans]	usp-46	WBGene00011216	6.64386
Q23646	Probable RNA-binding protein EIF1AD [OS=Caenorhabditis elegans]	ZK856.11	WBGene00014112	6.64386
A3QMD7	ING family member lsy-13 [OS=Caenorhabditis elegans]	lsy-13	WBGene00020287	6.64386
Q20191	Zinc metalloproteinase nas-13 [OS=Caenorhabditis elegans]	nas-13	WBGene00003532	6.64386
Q9XTR8	Lipase ZK262.3 [OS=Caenorhabditis elegans]	ZK262.3	WBGene00013950	6.64386
Q19948	Uncharacterized protein F32A5.4 [OS=Caenorhabditis elegans]	F32A5.4	WBGene00017970	3.37267
G5EGH7	Protein lon-8 [OS=Caenorhabditis elegans]	lon-8	WBGene00013352	2.91934
Q17334	Alcohol dehydrogenase 1 [OS=Caenorhabditis elegans]	sodh-1	WBGene00010790	2.73205
Q09231	BRICHOS domain-containing protein C09F5.1 [OS=Caenorhabditis elegans]	C09F5.1	WBGene00015647	2.71172
P34340	Putative cuticle collagen 90 [OS=Caenorhabditis elegans]	col-90	WBGene00000665	2.5064
Q17635	Kinetochore protein ndc-80 [OS=Caenorhabditis elegans]	ndc-80	WBGene00003576	2.45681
Q19832	Major sperm protein 3 [OS=Caenorhabditis elegans]	msp-3	WBGene00003424	2.44969
O16262	Protein nipi-4 [OS=Caenorhabditis elegans]	nipi-4	WBGene00077712	2.32193
Q27249	Tropomyosin isoforms c/e [OS=Caenorhabditis elegans]	lev-11	WBGene00002978	2.29337
Q09609	Uncharacterized protein R07B1.9 [OS=Caenorhabditis elegans]	R07B1.9	WBGene00011081	2.22527
Q94053	Major sperm protein 78 [OS=Caenorhabditis elegans]	msp-78	WBGene00003465	2.22219
Q03570	Mediator of RNA polymerase II transcription subunit 14 [OS=Caenorhabditis elegans]	rgr-1	WBGene00004343	2.20945
Q09418	Putative protein tag-209 [OS=Caenorhabditis elegans]	tag-209	WBGene00011072	2.17983
Q09271	Uncharacterized protein C34C12.7 [OS=Caenorhabditis elegans]	C34C12.7	WBGene00007926	2.15704
Q21065	Intermediate filament protein ifa-3 [OS=Caenorhabditis elegans]	ifa-3	WBGene00002051	2.08746
Q09936	Uncharacterized protein C53C9.2 [OS=Caenorhabditis elegans]	C53C9.2	WBGene00016898	2.06454
P20784	Cuticle collagen rol-6 [OS=Caenorhabditis elegans]	rol-6	WBGene00004397	2.05068
Q9U2D6	Calcineurin-interacting protein 2 [OS=Caenorhabditis elegans]	cnp-2	WBGene00012901	2.02574
Q20459	Zinc metalloproteinase nas-25 [OS=Caenorhabditis elegans]	nas-25	WBGene00003544	2.02077
Q23246	Sperm-specific class P protein 34 [OS=Caenorhabditis elegans]	ssp-34	WBGene00013858	2.01792
Q18806	Neuronal immunoglobulin domain-containing protein rig-3 [OS=Caenorhabditis elegans]	rig-3	WBGene00004370	2.01543
Q20666	Probable V-type proton ATPase subunit H 1 [OS=Caenorhabditis elegans]	vha-18	WBGene00018698	1.99711
O45100	Alpha-tubulin N-acetyltransferase 1 [OS=Caenorhabditis elegans]	mec-17	WBGene00003178	1.99204
Q09665	Troponin C, isoform 2 [OS=Caenorhabditis elegans]	tnc-2	WBGene00006583	1.98914
P34328	Heat shock protein Hsp-12.2 [OS=Caenorhabditis elegans]	hsp-12.2	WBGene00002011	1.9782
P34393	C-type lectin domain-containing protein 160 [OS=Caenorhabditis elegans]	clec-160	WBGene00017322	1.97563
O44572	Troponin I 4 [OS=Caenorhabditis elegans]	tni-4	WBGene00006586	1.96791
Q23519	Major sperm protein 152 [OS=Caenorhabditis elegans]	msp-152	WBGene00003470	1.96643
Q20754	Cuticle collagen 38 [OS=Caenorhabditis elegans]	col-38	WBGene00000615	1.94411
Q93170	Probable tRNA N6-adenosine threonylcarbamoyltransferase, mitochondrial [OS=Caenorhabditis elegans]	osgl-1	WBGene00007237	1.92903
O02326	AT-rich interactive domain-containing protein cfi-1 [OS=Caenorhabditis elegans]	cfi-1	WBGene00000476	1.92865
G5EBL2	Protein mes-1 [OS=Caenorhabditis elegans]	mes-1	WBGene00003219	1.91686
Q22957	UPF0376 protein F10G2.1 [OS=Caenorhabditis elegans]	F10G2.1	WBGene00017362	1.90149
P53806	Calcipressin-like protein [OS=Caenorhabditis elegans]	rcan-1	WBGene00004321	1.88869
O76358	Invertebrate-type lysozyme 2 [OS=Caenorhabditis elegans]	ilys-2	WBGene00016669	1.8675
Q09228	Egg-laying defective protein 27 [OS=Caenorhabditis elegans]	egl-27	WBGene00001194	1.85917
Q9GUM7	Putative complexin-1 [OS=Caenorhabditis elegans]	cpx-1	WBGene00022271	1.83552
Q09457	Cuticle collagen bli-1 [OS=Caenorhabditis elegans]	bli-1	WBGene00000251	1.8335
Q21743	Probable glutathione S-transferase 9 [OS=Caenorhabditis elegans]	gst-9	WBGene00001757	1.81476
P02567	Myosin-1 [OS=Caenorhabditis elegans]	myo-1	WBGene00002348	1.81311
P91499	Sperm-specific class P protein 16 [OS=Caenorhabditis elegans]	ssp-16	WBGene00006044	1.81065
Q9Y048	Dystrobrevin-1 [OS=Caenorhabditis elegans]	dyb-1	WBGene00001115	1.78115
P34461	Extracellular superoxide dismutase [Cu-Zn] [OS=Caenorhabditis elegans]	sod-4	WBGene00004933	1.74717
P34618	Chromo domain-containing protein cec-1 [OS=Caenorhabditis elegans]	cec-1	WBGene00000414	1.73031
P12845	Myosin-2 [OS=Caenorhabditis elegans]	myo-2	WBGene00003514	1.71414
P34416	LIM and SH3 domain protein F42H10.3 [OS=Caenorhabditis elegans]	F42H10.3	WBGene00018367	1.71238
Q09320	Putative metallophosphoesterase F40B5.2 [OS=Caenorhabditis elegans]	F40B5.2	WBGene00018226	1.71061
P90901	Intermediate filament protein ifa-1 [OS=Caenorhabditis elegans]	ifa-1	WBGene00002050	1.69777
Q20762	Uncharacterized protein F54D1.6 [OS=Caenorhabditis elegans]	F54D1.6	WBGene00010047	1.69555
P91247	Putative thiosulfate sulfurtransferase mpst-4 [OS=Caenorhabditis elegans]	mpst-4	WBGene00017387	1.6951
O45168	Intermediate filament protein ifc-1 [OS=Caenorhabditis elegans]	ifc-1	WBGene00002055	1.68302
Q09220	Uncharacterized protein B0228.1 [OS=Caenorhabditis elegans]	B0228.1	WBGene00015059	1.67672
Q9U3N4	Innexin-6 [OS=Caenorhabditis elegans]	inx-6	WBGene00002128	1.67582
O44443	EGF-like domain-containing protein C02B10.3 [OS=Caenorhabditis elegans]	C02B10.3	WBGene00015328	1.66948
Q9XTB2	Guanine nucleotide-binding protein alpha-13 subunit [OS=Caenorhabditis elegans]	gpa-13	WBGene00001675	1.64386
Q09476	Paxillin homolog 1 [OS=Caenorhabditis elegans]	pxl-1	WBGene00016197	1.64155
Q27355	Transcription factor lin-26 [OS=Caenorhabditis elegans]	lin-26	WBGene00003012	1.61212
O16000	Syntaxin-1A homolog [OS=Caenorhabditis elegans]	unc-64	WBGene00006798	1.60027
Q21443	Lamin-1 [OS=Caenorhabditis elegans]	lmn-1	WBGene00003052	1.57483
Q10658	Protein unc-119 [OS=Caenorhabditis elegans]	unc-119	WBGene00006843	1.5724
Q86DC6	Intermediate filament protein ifd-1 [OS=Caenorhabditis elegans]	ifd-1	WBGene00002057	1.57192
O16796	Neprilysin-11 [OS=Caenorhabditis elegans]	nep-11	WBGene00017557	1.56511
P34714	SPARC [OS=Caenorhabditis elegans]	ost-1	WBGene00003893	1.55827
Q21184	Putative cuticle collagen 155 [OS=Caenorhabditis elegans]	col-155	WBGene00000728	1.5435
Q19374	Putative pyridoxal-phosphate dependent protein F13B12.4 [OS=Caenorhabditis elegans]	F13B12.4	WBGene00008732	1.53953
Q09501	Intermediate filament protein ifp-1 [OS=Caenorhabditis elegans]	ifp-1	WBGene00002067	1.53605
O01735	Uncharacterized MFS-type transporter C09D4.1 [OS=Caenorhabditis elegans]	C09D4.1	WBGene00015632	1.53306
G5ECY0	Disks large homolog 1 [OS=Caenorhabditis elegans]	dlg-1	WBGene00001006	1.51501
G5ECU7	Transcription factor jun-1 [OS=Caenorhabditis elegans]	jun-1	WBGene00012005	1.51299
O01767	Inactive protein-tyrosine phosphatase egg-4 [OS=Caenorhabditis elegans]	egg-4	WBGene00020652	1.51046
Q10033	Uncharacterized protein F15G9.1 [OS=Caenorhabditis elegans]	F15G9.1	WBGene00008865	1.49057
O76565	Uncharacterized protein F13C5.5 [OS=Caenorhabditis elegans]	F13C5.5	WBGene00017426	1.48852
Q09581	32 kDa beta-galactoside-binding lectin lec-3 [OS=Caenorhabditis elegans]	lec-3	WBGene00002266	1.48646
O01829	Sperm-specific class P protein 19 [OS=Caenorhabditis elegans]	ssp-19	WBGene00006047	1.48594
Q9TXQ1	Poly [ADP-ribose] polymerase tankyrase [OS=Caenorhabditis elegans]	tank-1	WBGene00004053	1.48182
P10771	Histone 24 [OS=Caenorhabditis elegans]	his-24	WBGene00001898	1.46519
O02658	Serine/threonine-protein phosphatase PP1-gamma [OS=Caenorhabditis elegans]	gsp-3	WBGene00021113	1.46258
Q20745	Nuclear migration and anchoring protein unc-84 [OS=Caenorhabditis elegans]	unc-84	WBGene00006816	1.461
P34600	WW domain-containing protein ZK1098.1 [OS=Caenorhabditis elegans]	ZK1098.1	WBGene00014218	1.45943
P46557	Matrix non-peptidase homolog 1 [OS=Caenorhabditis elegans]	mnp-1	WBGene00007139	1.44943
Q27511	Histone H2A.V [OS=Caenorhabditis elegans]	htz-1	WBGene00019947	1.44573
Q9GYH7	Receptor-mediated endocytosis protein 6 [OS=Caenorhabditis elegans]	rme-6	WBGene00004377	1.4452
G5ECN9	Neuroendocrine convertase 2 [OS=Caenorhabditis elegans]	egl-3	WBGene00001172	1.43989
P34501	Uncharacterized protein K03H1.5 [OS=Caenorhabditis elegans]	K03H1.5	WBGene00010540	1.43349
Q19572	Guanine nucleotide-binding protein alpha-12 subunit [OS=Caenorhabditis elegans]	gpa-12	WBGene00001674	1.42868
P17139	Collagen alpha-1(IV) chain [OS=Caenorhabditis elegans]	emb-9	WBGene00001263	1.39506
Q22006	Pre-rRNA-processing protein pro-1 [OS=Caenorhabditis elegans]	pro-1	WBGene00004185	1.39451
Q9XUN9	Troponin I 3 [OS=Caenorhabditis elegans]	tni-3	WBGene00006585	1.39067
Q23628	Cuticle collagen lon-3 [OS=Caenorhabditis elegans]	lon-3	WBGene00003057	1.38515
P30429	Cell death protein 4 [OS=Caenorhabditis elegans]	ced-4	WBGene00000418	1.37962
A0A1C3NSL9	Apical junction molecule [OS=Caenorhabditis elegans]	ajm-1	WBGene00000100	1.37907
O44730	Zwei Ig domain protein zig-7 [OS=Caenorhabditis elegans]	zig-7	WBGene00006984	1.36737
Q9XWV3	Probable actin-related protein 2/3 complex subunit 3 [OS=Caenorhabditis elegans]	arx-5	WBGene00000203	1.36177
Q09165	Mesocentin [OS=Caenorhabditis elegans]	dig-1	WBGene00000998	1.35163
Q21253	Gelsolin-like protein 1 [OS=Caenorhabditis elegans]	gsnl-1	WBGene00010593	1.33743
Q21624	Coronin-like protein cor-1 [OS=Caenorhabditis elegans]	cor-1	WBGene00000768	1.31383
P90850	Uncharacterized peptidase C1-like protein F26E4.3 [OS=Caenorhabditis elegans]	F26E4.3	WBGene00009158	1.30976
P34349	MOB-like protein phocein [OS=Caenorhabditis elegans]	mob-4	WBGene00016238	1.29631
Q22885	BRO1 domain-containing protein BROX homolog [OS=Caenorhabditis elegans]	B0507.2	WBGene00015219	1.28983
G5EBZ8	Ack-related non-receptor tyrosine kinase [OS=Caenorhabditis elegans]	ark-1	WBGene00000186	1.28983
P08898	Histone H3 [OS=Caenorhabditis elegans]	his-13	WBGene00001887	1.28747
Q19286	Intermediate filament protein ifb-2 [OS=Caenorhabditis elegans]	ifb-2	WBGene00002054	1.28451
Q22557	DNA-dependent metalloprotease dvc-1 [OS=Caenorhabditis elegans]	dvc-1	WBGene00011834	1.28451
O01393	Innexin unc-9 [OS=Caenorhabditis elegans]	unc-9	WBGene00006749	1.27381
P62784	Histone H4 [OS=Caenorhabditis elegans]	his-1	WBGene00001875	1.27202
P34650	Probable mannose-6-phosphate isomerase [OS=Caenorhabditis elegans]	ZK632.4	WBGene00014013	1.27083
Q9N3B0	Mesencephalic astrocyte-derived neurotrophic factor homolog [OS=Caenorhabditis elegans]	manf-1	WBGene00021888	1.26664
Q23525	Uncharacterized protein ZK546.14 [OS=Caenorhabditis elegans]	ZK546.14	WBGene00022765	1.25459
P12844	Myosin-3 [OS=Caenorhabditis elegans]	myo-3	WBGene00003515	1.24853
Q09990	F-box/WD repeat-containing protein lin-23 [OS=Caenorhabditis elegans]	lin-23	WBGene00003009	1.23695
P34713	Multidrug resistance protein pgp-3 [OS=Caenorhabditis elegans]	pgp-3	WBGene00003997	1.23327
Q21067	Intermediate filament protein ifc-2 [OS=Caenorhabditis elegans]	ifc-2	WBGene00002056	1.22774
Q9XTB5	LEM protein 2 [OS=Caenorhabditis elegans]	lem-2	WBGene00002275	1.22404
Q10667	RNA-binding protein rnp-1 [OS=Caenorhabditis elegans]	rnp-1	WBGene00004384	1.21909
Q21109	Endoribonuclease endu-1 [OS=Caenorhabditis elegans]	endu-1	WBGene00010488	1.21661
G5ECL4	Neurexin-related protein bam-2 [OS=Caenorhabditis elegans]	bam-2	WBGene00000237	1.2135
Q95Q34	Serine/threonine-protein kinase RIO2 [OS=Caenorhabditis elegans]	riok-2	WBGene00013688	1.20914
Q22830	Intraflagellar transport protein osm-1 [OS=Caenorhabditis elegans]	osm-1	WBGene00003883	1.20539
P19826	Vinculin [OS=Caenorhabditis elegans]	deb-1	WBGene00000942	1.20038
O01159	Probable splicing factor, arginine/serine-rich 7 [OS=Caenorhabditis elegans]	rsp-7	WBGene00004704	1.19156
O16991	Transcription initiation factor IIB [OS=Caenorhabditis elegans]	ttb-1	WBGene00006648	1.18333
Q21265	Putative metalloproteinase inhibitor tag-225 [OS=Caenorhabditis elegans]	tag-225	WBGene00019478	1.18269
P34352	Uncharacterized protein C30A5.10 [OS=Caenorhabditis elegans]	C30A5.10	WBGene00016242	-0.937878
Q21966	Aspartic protease 4 [OS=Caenorhabditis elegans]	asp-4	WBGene00000217	-0.943416
P10984	Actin-2 [OS=Caenorhabditis elegans]	act-2	WBGene00000064	-0.946194
Q20390	Palmitoyl-protein thioesterase 1 [OS=Caenorhabditis elegans]	ppt-1	WBGene00004092	-0.948976
Q09306	Tubby protein homolog 1 [OS=Caenorhabditis elegans]	tub-1	WBGene00006655	-0.951764
P18948	Vitellogenin-6 [OS=Caenorhabditis elegans]	vit-6	WBGene00006930	-0.954557
Q9XU84	Nucleoside-diphosphatase uda-1 [OS=Caenorhabditis elegans]	uda-1	WBGene00010697	-0.974262
Q20952	Adducin-related protein 2 [OS=Caenorhabditis elegans]	add-2	WBGene00000073	-0.974262
O01592	Cysteine synthase 3 [OS=Caenorhabditis elegans]	cysl-3	WBGene00019962	-0.985645
P34560	Regulator of microtubule dynamics protein 1 [OS=Caenorhabditis elegans]	rmd-1	WBGene00011501	-0.994241
Q94177	Progestin and adipoQ receptor-like protein 1 [OS=Caenorhabditis elegans]	paqr-1	WBGene00016610	-0.994241
Q19189	Peroxisome assembly protein 12 [OS=Caenorhabditis elegans]	prx-12	WBGene00004197	-0.994241
Q10661	Dosage compensation protein dpy-30 [OS=Caenorhabditis elegans]	dpy-30	WBGene00001088	-0.997117
O61847	Cyclin-dependent kinase 2 [OS=Caenorhabditis elegans]	cdk-2	WBGene00019362	-1.00289
Q09238	Uncharacterized protein C18H9.6 [OS=Caenorhabditis elegans]	C18H9.6	WBGene00016004	-1.01159
P91409	Putative syntaxin-4 [OS=Caenorhabditis elegans]	syx-4	WBGene00006374	-1.0145
E9P860	NFX1-type zinc finger-containing protein 1 homolog [OS=Caenorhabditis elegans]	znfx-1	WBGene00014208	-1.02034
Q10038	Tyrosine-protein phosphatase vhp-1 [OS=Caenorhabditis elegans]	vhp-1	WBGene00006923	-1.02327
Q20618	Serpentine receptor class alpha-13 [OS=Caenorhabditis elegans]	sra-13	WBGene00005039	-1.04097
P06582	Heat shock protein hsp-16.2 [OS=Caenorhabditis elegans]	hsp-16.2	WBGene00002016	-1.04692
G5EF48	TLC domain-containing protein fld-1 [OS=Caenorhabditis elegans]	fld-1	WBGene00013407	-1.04692
Q9Y041	Homogentisate 1,2-dioxygenase [OS=Caenorhabditis elegans]	hgo-1	WBGene00001843	-1.05589
Q17938	Cholesterol 7-desaturase [OS=Caenorhabditis elegans]	daf-36	WBGene00007536	-1.05889
P08124	Cuticle collagen 1 [OS=Caenorhabditis elegans]	sqt-3	WBGene00005018	-1.0619
P41994	Probable-ribose 5-phosphate isomerase [OS=Caenorhabditis elegans]	rpia-1	WBGene00015101	-1.06794
P52713	Probable methylmalonate-semialdehyde dehydrogenase [acylating], mitochondrial [OS=Caenorhabditis elegans]	alh-8	WBGene00000114	-1.07097
P43510	Cathepsin B-like cysteine proteinase 6 [OS=Caenorhabditis elegans]	cpr-6	WBGene00000786	-1.074
Q21217	Probable 4-aminobutyrate aminotransferase, mitochondrial [OS=Caenorhabditis elegans]	gta-1	WBGene00001794	-1.0862
P55956	Aspartic protease 3 [OS=Caenorhabditis elegans]	asp-3	WBGene00000216	-1.0862
G5EFW7	Intraflagellar transport protein 122 homolog [OS=Caenorhabditis elegans]	daf-10	WBGene00000906	-1.09234
Q95Y83	Probable 39S ribosomal protein L19, mitochondrial [OS=Caenorhabditis elegans]	mrpl-19	WBGene00022470	-1.09542
Q9XWS2	Exocyst complex component 4 [OS=Caenorhabditis elegans]	sec-8	WBGene00004753	-1.09542
U4PR86	Maternal embryonic leucine zipper kinase [OS=Caenorhabditis elegans]	pig-1	WBGene00021012	-1.09542
O44552	M-phase inducer phosphatase cdc-25.1 [OS=Caenorhabditis elegans]	cdc-25.1	WBGene00000386	-1.09542
Q10941	Putative UDP-glucuronosyltransferase ugt-46 [OS=Caenorhabditis elegans]	ugt-46	WBGene00015141	-1.1016
Q95NU5	Torsin-like protein [OS=Caenorhabditis elegans]	ooc-5	WBGene00003870	-1.11092
Q9XVJ2	Probable glucosamine-6-phosphate isomerase [OS=Caenorhabditis elegans]	T03F6.3	WBGene00011399	-1.11716
Q09474	Tryptophan 2,3-dioxygenase [OS=Caenorhabditis elegans]	tdo-2	WBGene00016201	-1.11716
Q17778	Deoxyribonuclease-2 [OS=Caenorhabditis elegans]	nuc-1	WBGene00003828	-1.12029
P34559	Probable enoyl-CoA hydratase, mitochondrial [OS=Caenorhabditis elegans]	ech-6	WBGene00001155	-1.14561
Q94272	Fumarylacetoacetase [OS=Caenorhabditis elegans]	fah-1	WBGene00019620	-1.1488
Q8T8B9	2-amino-3-carboxymuconate-6-semialdehyde decarboxylase [OS=Caenorhabditis elegans]	acsd-1	WBGene00022104	-1.1488
O45166	Folate-like transporter 2 [OS=Caenorhabditis elegans]	folt-2	WBGene00018138	-1.15521
G5EGA5	Delta(12) fatty acid desaturase fat-2 [OS=Caenorhabditis elegans]	fat-2	WBGene00001394	-1.17137
O62136	Innexin-14 [OS=Caenorhabditis elegans]	inx-14	WBGene00002136	-1.17137
Q9U2M4	Hydroxyacid-oxoacid transhydrogenase, mitochondrial [OS=Caenorhabditis elegans]	hphd-1	WBGene00012608	-1.17462
O01965	E3 ubiquitin-protein ligase ari-1.1 [OS=Caenorhabditis elegans]	ari-1.1	WBGene00016158	-1.17788
A5JYX5	Protein dhs-3 [OS=Caenorhabditis elegans]	dhs-3	WBGene00000967	-1.18115
P91285	Cuticle collagen dpy-5 [OS=Caenorhabditis elegans]	dpy-5	WBGene00001067	-1.18442
O45503	Metaxin-1 homolog [OS=Caenorhabditis elegans]	mtx-1	WBGene00009559	-1.20091
P30627	Globin-like protein [OS=Caenorhabditis elegans]	glb-1	WBGene00014030	-1.2109
Q09313	Protein dct-6 [OS=Caenorhabditis elegans]	dct-6	WBGene00017773	-1.22095
G5EG17	Structural maintenance of chromosomes protein 6 homolog smc-6 [OS=Caenorhabditis elegans]	smc-6	WBGene00010056	-1.24469
Q18020	Aspartic protease 10 [OS=Caenorhabditis elegans]	hrg-7	WBGene00007605	-1.25154
Q10654	G2/mitotic-specific cyclin-B3 [OS=Caenorhabditis elegans]	cyb-3	WBGene00000868	-1.27579
Q17438	DnaJ homolog subfamily B member 1 [OS=Caenorhabditis elegans]	dnj-1	WBGene00001019	-1.28279
G5EDZ9	Cystatin cpi-1 [OS=Caenorhabditis elegans]	cpi-1	WBGene00000535	-1.30757
O17861	GILT-like protein F37H8.5 [OS=Caenorhabditis elegans]	F37H8.5	WBGene00009514	-1.30757
Q22036	Calpain-5 [OS=Caenorhabditis elegans]	tra-3	WBGene00006606	-1.32916
Q18040	Probable ornithine aminotransferase, mitochondrial [OS=Caenorhabditis elegans]	oatr-1	WBGene00015814	-1.34008
Q20300	Elongation of long chain fatty acids protein 5 [OS=Caenorhabditis elegans]	elo-5	WBGene00001243	-1.34008
Q21166	Acetoacetyl-CoA synthetase [OS=Caenorhabditis elegans]	sur-5	WBGene00006351	-1.3474
Q09364	Uncharacterized protein ZK1320.2 [OS=Caenorhabditis elegans]	ZK1320.2	WBGene00014252	-1.35476
Q09454	2-(3-amino-3-carboxypropyl)histidine synthase subunit 2 [OS=Caenorhabditis elegans]	dph-2	WBGene00007488	-1.37707
P46562	Putative aldehyde dehydrogenase family 7 member A1 homolog [OS=Caenorhabditis elegans]	alh-9	WBGene00000115	-1.38458
P24890	Cytochrome b [OS=Caenorhabditis elegans]	ctb-1	WBGene00000829	-1.40354
P90925	Phenylalanine-4-hydroxylase [OS=Caenorhabditis elegans]	pah-1	WBGene00000240	-1.42275
O01578	Probable mitochondrial pyruvate carrier 2 [OS=Caenorhabditis elegans]	mpc-2	WBGene00018765	-1.42275
O45293	Probable N-acetylgalactosaminyltransferase 8 [OS=Caenorhabditis elegans]	gly-8	WBGene00001633	-1.55639
Q19546	ATP-dependent helicase wrn-1 [OS=Caenorhabditis elegans]	wrn-1	WBGene00006944	-1.56064
O16883	Chondroitin proteoglycan 4 [OS=Caenorhabditis elegans]	cpg-4	WBGene00015677	-1.56918
G5EGN2	Delta(9)-fatty-acid desaturase fat-6 [OS=Caenorhabditis elegans]	fat-6	WBGene00001398	-1.57777
O18209	Membrane-associated tyrosine- and threonine-specific cdc2-inhibitory kinase wee-1.3 [OS=Caenorhabditis elegans]	wee-1.3	WBGene00006940	-1.61264
G5EEI4	Aspartic protease 1 [OS=Caenorhabditis elegans]	asp-1	WBGene00000214	-1.65745
P06581	Heat shock protein Hsp-16.41 [OS=Caenorhabditis elegans]	hsp-16.41	WBGene00002018	-1.662
Q95003	Glutathione peroxidase 3 [OS=Caenorhabditis elegans]	gpx-3	WBGene00007517	-1.67577
O62416	Lysozyme-like protein 2 [OS=Caenorhabditis elegans]	lys-2	WBGene00003091	-1.78091
G5EGH6	Delta(9)-fatty-acid desaturase fat-7 [OS=Caenorhabditis elegans]	fat-7	WBGene00001399	-1.79586
P55216	Putative cystathionine gamma-lyase 2 [OS=Caenorhabditis elegans]	cth-2	WBGene00022856	-1.81604
Q7Z1Z1	Chondroitin sulfate synthase sqv-5 [OS=Caenorhabditis elegans]	sqv-5	WBGene00005023	-1.81604
Q23359	CCCH-type zinc finger protein oma-2 [OS=Caenorhabditis elegans]	oma-2	WBGene00003865	-1.87303
Q21795	Kynurenine 3-monooxygenase [OS=Caenorhabditis elegans]	kmo-1	WBGene00011089	-1.88897
P06125	Vitellogenin-5 [OS=Caenorhabditis elegans]	vit-5	WBGene00006929	-1.9105
P92186	Protein lin-28 [OS=Caenorhabditis elegans]	lin-28	WBGene00003014	-1.9885
Q18026	Kynureninase [OS=Caenorhabditis elegans]	flu-2	WBGene00015802	-1.99424
Q9N3Q4	Serine/threonine-protein kinase ATM [OS=Caenorhabditis elegans]	atm-1	WBGene00000227	-2.03505
Q17330	Semaphorin-1A [OS=Caenorhabditis elegans]	smp-1	WBGene00004889	-2.03505
Q09456	Putative cuticle collagen 80 [OS=Caenorhabditis elegans]	col-80	WBGene00000656	-2.05889
Q09378	Uncharacterized protein ZK673.6 [OS=Caenorhabditis elegans]	ZK673.6	WBGene00014062	-2.07097
P55155	Vitellogenin-1 [OS=Caenorhabditis elegans]	vit-1	WBGene00006925	-2.11404
Q21355	Glutathione S-transferase 4 [OS=Caenorhabditis elegans]	gst-4	WBGene00001752	-2.17788
Q9N4X8	Glutathione S-transferase P 10 [OS=Caenorhabditis elegans]	gst-10	WBGene00001758	-2.18442
P34528	Putative serine protease K12H4.7 [OS=Caenorhabditis elegans]	K12H4.7	WBGene00019682	-2.2109
Q9U2A8	60S ribosomal protein L37a [OS=Caenorhabditis elegans]	rpl-43	WBGene00004456	-2.33643
Q09652	Glutathione S-transferase kappa 1 [OS=Caenorhabditis elegans]	gstk-1	WBGene00014251	-2.37333
P52715	Serine carboxypeptidase ctsa-1.2 [OS=Caenorhabditis elegans]	ctsa-1.2	WBGene00008741	-2.75633
P18947	Vitellogenin-4 [OS=Caenorhabditis elegans]	vit-4	WBGene00006928	-3.14561
Q19127	NPC intracellular cholesterol transporter 1 homolog 1 [OS=Caenorhabditis elegans]	ncr-1	WBGene00003561	-3.25154
Q19707	Cuticlin-3 [OS=Caenorhabditis elegans]	cut-3	WBGene00009041	-3.699
Q9N4J2	Vitellogenin-3 [OS=Caenorhabditis elegans]	vit-3	WBGene00006927	-4.15843
Q09573	Potassium/chloride cotransporter 3 [OS=Caenorhabditis elegans]	kcc-3	WBGene00019289	-4.32193
P34370	Inositol polyphosphate 5-phosphatase [OS=Caenorhabditis elegans]	cil-1	WBGene00086546	-4.75633
Q18347	Putative protein C31H2.4 [OS=Caenorhabditis elegans]	C31H2.4	WBGene00016294	-6.64386
P54145	Putative ammonium transporter 1 [OS=Caenorhabditis elegans]	amt-1	WBGene00000133	-6.64386
O17213	Protein rogdi homolog [OS=Caenorhabditis elegans]	H14A12.3	WBGene00019196	-6.64386
Q9XXQ9	Proton myo-inositol cotransporter hmit-1.2 [OS=Caenorhabditis elegans]	hmit-1.2	WBGene00013074	-6.64386
G5ECH7	Cyclin-dependent-like kinase 5 [OS=Caenorhabditis elegans]	cdk-5	WBGene00000407	-6.64386
Q9XXH8	Arf-GAP with ANK repeat and PH domain-containing protein cnt-1 [OS=Caenorhabditis elegans]	cnt-1	WBGene00000565	-6.64386
O45941	UPF0375 protein Y45F10C.2 [OS=Caenorhabditis elegans]	Y45F10C.2	WBGene00012878	-6.64386
Q9N373	E3 ubiquitin-protein ligase makorin [OS=Caenorhabditis elegans]	lep-2	WBGene00002278	-6.64386
