# Supplementary material for: Actin-nucleation promoting factor N-WASP influences alpha-synuclein condensates and pathology
Source: Cell Death Dis. 2024 Apr 30;15(4):304. doi: 10.1038/s41419-024-06686-7 (PMC11063037; doi:10.1038/s41419-024-06686-7)
Supplement: Supplementary file 7 — Supplementary table ST6 [file 41419_2024_6686_MOESM7_ESM.xlsx]

## Sheet: 20 degrees
Upregulated terms
Comparison	WormCat category	Bonferroni corrected P-value	Count	Proteins in category
wsp-1 vs. wt	N/A	N/A	N/A	N/A
⍺-Syn O/E vs. wt	Stress response: heat	3.45131e-05	5	HSP-4, HSP-12.2, HSP-16.1, HSP16.2, HSP16.48
	Transcription: chromatin structure	0.000811945	6	HIL-3, HIS-1, HIS-13, HIS-24, HIS-41, HTZ-1
wsp-1; ⍺-Syn O/E vs. wt	Cytoskeleton: intermediate filament protein	3.87102e-08	6	IFA-1, IFA-3, IFB-1, IFB-2, IFC-2, IFP-1
	Muscle function	1.00112e-05	7	F15G9.1, F42G10.3, MYO-1, MYO-2, PFN-3, TNC-2, TNI-4
	Cytoskeleton: unassigned	0.000572474	6	ADD-1, AJM-1, GSNL-1, LEV-11,R09E10.5, TTH-1
	Transcription: chromatin structure	0.00299672	6	HIL-3, HIS-1, HIS-13, HIS-24, HIS-41, HTZ-1
Downregulated terms
Comparison	WormCat category	Bonferroni corrected P-value	Count	Proteins in category
wsp-1 vs. wt	Metabolism: lipid	0.00016215	12	ACL-1, CKB-2, ELO-5, EPPL-1, FAT-1, FAT-3, FAT-4, FAT-7, GBA-4, LIPL-1, SPTL-3, SUR-5
	Stress response: heat	0.000596304	4	HSP-6, HSP-16.1, HSP-16.41, HSP-16.48
	Extracellular material: collagen	0.00728568	6	BLI-1, COL-8, COL-80, COL-90, DPY-1, DPY-5
⍺-Syn O/E vs. wt	Metabolism: lipid	2.5829e-06	14	ACOX-1.2, ECH-6, EGG-1, ELO-5, FAT-1, FAT-3, F35C8.5, LIPL-1, NCR-1, SUR-5, VIT-1, VIT-3, VIT-4, VIT-5
	Metabolism: amino acid	6.86496e-05	6	BCAT-1, B0250.5, CDO-1, F55G1.9, R102.4 , TATN-1
wsp-1; ⍺-Syn O/E vs. wt	Metabolism: lipid	4.08496e-07	13	ACOX-1.2, ELO-5, FAT-1, FAT-3, FAT-4, FAT-6, FAT-7, SMS-1, SUR-5,,VIT-1, VIT-3, VIT-4, VIT-5
	Metabolism: amino acid	8.56574e-06	6	BCAT-1, HPD-1, CYSL-2, KYNU-1, R102.4, TATN-1
	mRNA functions: binding	0.00980202	4	GLD-1, OMA-2, PNO-1, PUF-5

## Sheet: 25 degrees
Upregulated terms
Comparison	WormCat category	Bonferroni corrected P-value	Count	Proteins in category
wsp-1 vs. wt	Muscle function	6.93661e-07	7	F15G9.1, MYO-1, MYO-2, PXL-1, TNC-2, TNI-3, TNI-4
	Cytoskeleton: intermediate filament protein	2.24643e-05	4	IFA-1, IFC-1, IFC-2, IFP-1
	Major sperm protein	0.000608824	4	MSP-3, MSP-77, MSP-78, MSP-152
	Transcription factor: AIRD	0.00506312	2	ARID-1, CFI-1
⍺-Syn O/E vs. wt	Muscle function	0.000507427	5	F15G9.1, F42H10.3, MYO-1, PFN-3, TNC-2
	Stress response: heat	0.000676842	4	HSP-12.2, HSP-16.1, HSP-16.2, HSP-16.48
wsp-1; ⍺-Syn O/E vs. wt	Cytoskeleton: intermediate filament protein	1.53401e-10	7	IFA-1, IFA-3, IFB-2, IFC-1, IFC-2, IFD-1, IFP-2
	Muscle function	4.19676e-09	9	F15G9.1, F42H10.3, MYO-1, MYO-2, MYO-3, PXL-1, TNC-2, TNI-3, TNI-4
	Extracellular material: collagen	0.00245134	7	BLI-1, COL-38, COL-90-, COL-155, DPY-10, LON-3, ROL-6
Dowregulated terms
Comparison	WormCat category	Bonferroni corrected P-value	Count	Proteins in category
wsp-1 vs. wt	Metabolism: amino acid	1.2639e-13	13	BCAT-1, CYSL-2, FAH-1, F13B12.4, HGO-1, HPD-1, KMO-1, KYNU-1, OATR-1, PAH-1, TATN-1, TDO-2, ZC373.5
	Metabolism: mitochondria	0.0011365	10	CLU-1, CTC-2, F10D7.3, HPHD-1, MAI-2, MRPL-23, MRPS-7, MRPS-15, MRPS-24, MRPS-25
	Stress response: heat	0.00132097	4	HSP-16.1, HSP-16.2, HSP16.41, HISP16.48
⍺-Syn O/E vs. wt	Metabolism: lipid	5.17046e-07	17	ACOX-1.2, ACLY-1, ALH-8, ECH-6, FAT-5, FAT-7, GBA-3, GBA-4, GPDH-2, NCR-1, PCCA-1, SPTL-3, STDH-1, VIT-1, VIT-3, VIT-4, VIT-5
	Metabolism: amino acid	1.61794e-06	8	F13B12.4, HGO-1, KMO-1, HPD-1, KYNU-1, OATR-1, Y51H4A.7, ZC373.5
	Metabolism: glycolysis	5.82301e-06	6	GPD-3, ENOL-1, ICL-1, IPGM-1, MDH-1, PFK-1.1
	Proteolysis general: aspartate	9.4945e-05	5	ASP-1, ASP-3, ASP-4, ASP-6, HRG-7
	Metabolism: mitochondria	0.00203834	10	COX-6A, CTC-1, CTC-2, DHS-3, F10D7.3, HPHD-1, MAI-2, MCP-2, MPC-1, R05D3.6
wsp-1; ⍺-Syn O/E vs. wt	Metabolism: lipid	2.79193e-08	16	ALH-8, DAF-36, ECH-6, ELO-5, FAT-2, FAT-6, FAT-7, NCR-1, PAQR-1, SUR-5, TUB-1, VIT-1, VIT-3, VIT-4, VIT-5, VIT-6
	Metabolism: amino acid	1.074e-07	8	C13H2.4, FAH-1, HGO-1, KMO-1, KYNU-1, OATR-1, PAH-1, TDO-2
	Proteolysis general: aspartate	0.000585298	4	ASP-1, ASP-3, ASP-4, HRG-7
	Cell cycle: kinase	0.00739034	3	CDK-2, CDK-5, WEE-1.3
